# Supplementary material for: Comparative study on corrosion characteristics of conductive concrete in red soil environment
Source: PLoS One. 2024 Dec 5;19(12):e0313256. doi: 10.1371/journal.pone.0313256 (PMC11620573; doi:10.1371/journal.pone.0313256)
Supplement: S1 File — (XLSX) [file pone.0313256.s001.xlsx]

## Sheet: OCPQ235
Time	Red soil leachate	common create	1.0%stainless fiber	1.5%stainless fiber	2.0%stainless fiber	2.5%stainless fiber	3.0%stainless fiber	30%graphite	35%graphite	40%graphite	50%graphite	55%graphite
T（s）	E(V)	E(V)	E(V)	E(V)	E(V)	E(V)	E(V)	E(V)	E(V)	E(V)	E(V)	E(V)
0	-0.0470207	-0.0394096	-0.0368343	-0.0340709	-0.0322741	-0.0284946	-0.026208	-0.0225796	-0.0213695	-0.0198625	-0.0163188	-0.0147656
0.3	-0.0470118	-0.0393742	-0.0368331	-0.0340512	-0.0322534	-0.0284869	-0.0261655	-0.0225609	-0.0213678	-0.019861	-0.0163055	-0.0147536
0.6	-0.0470014	-0.039362	-0.0368323	-0.0340424	-0.0322144	-0.0284657	-0.0261649	-0.0225411	-0.0213371	-0.0198609	-0.0163046	-0.014749
0.9	-0.0469827	-0.0393521	-0.0368037	-0.0340381	-0.0322095	-0.028441	-0.0261534	-0.0225072	-0.0213369	-0.0198563	-0.0162892	-0.01473
1.2	-0.046973	-0.0393339	-0.0367848	-0.0340243	-0.0322091	-0.0284058	-0.0261478	-0.0224906	-0.0213359	-0.0198278	-0.0162727	-0.0147242
1.5	-0.0469455	-0.0393332	-0.0367798	-0.0340166	-0.0322027	-0.0283859	-0.0261451	-0.0224789	-0.0213347	-0.019826	-0.0162691	-0.0147091
1.8	-0.0469381	-0.0393277	-0.0367667	-0.0339866	-0.0322016	-0.0283705	-0.026129	-0.0224761	-0.0213168	-0.0198227	-0.0162629	-0.0147058
2.1	-0.0469343	-0.0393271	-0.0367613	-0.0339863	-0.0321984	-0.0283564	-0.0261253	-0.0224706	-0.0213018	-0.0198062	-0.016261	-0.0147012
2.4	-0.0469163	-0.0393244	-0.0367448	-0.0339801	-0.0321971	-0.028351	-0.0261165	-0.0224694	-0.0213012	-0.0198007	-0.0162594	-0.0146963
2.7	-0.046912	-0.0393132	-0.0367404	-0.0339786	-0.0321871	-0.0283507	-0.0261101	-0.0224671	-0.0212771	-0.019792	-0.0162552	-0.0146884
3	-0.0469106	-0.0393099	-0.0367396	-0.0339716	-0.0321867	-0.0283494	-0.0261099	-0.0224653	-0.021272	-0.0197882	-0.0162472	-0.0146717
3.3	-0.0469049	-0.0392905	-0.036737	-0.0339712	-0.0321801	-0.0283451	-0.0261079	-0.0224619	-0.0212628	-0.0197812	-0.0162456	-0.0146716
3.6	-0.0468995	-0.0392802	-0.0367353	-0.0339681	-0.032164	-0.0283415	-0.0261051	-0.0224575	-0.0212596	-0.0197753	-0.0162453	-0.0146714
3.9	-0.0468806	-0.0392743	-0.0367328	-0.0339613	-0.0321534	-0.0283248	-0.0261034	-0.022457	-0.0212593	-0.0197743	-0.0162431	-0.014668
4.2	-0.0468616	-0.0392694	-0.0367285	-0.0339604	-0.0321471	-0.0283243	-0.0261022	-0.0224539	-0.0212537	-0.0197678	-0.0162391	-0.0146559
4.5	-0.0468561	-0.0392673	-0.0367205	-0.0339564	-0.0321458	-0.0283226	-0.0260848	-0.0224537	-0.0212502	-0.019763	-0.0162342	-0.0146493
4.8	-0.0468379	-0.0392673	-0.0367124	-0.033954	-0.0321379	-0.028322	-0.0260715	-0.0224515	-0.0212474	-0.0197398	-0.016231	-0.0146487
5.1	-0.0468372	-0.0392522	-0.0367029	-0.0339512	-0.0321168	-0.0283166	-0.0260685	-0.0224454	-0.0212442	-0.0197348	-0.0162279	-0.0146486
5.4	-0.0468343	-0.0392422	-0.0366973	-0.03394	-0.0321072	-0.0283134	-0.0260595	-0.022445	-0.0212382	-0.019725	-0.0162183	-0.0146465
5.7	-0.0468246	-0.0392418	-0.0366954	-0.0339339	-0.0320983	-0.0283056	-0.0260477	-0.0224434	-0.0212372	-0.0197249	-0.0162179	-0.0146459
6	-0.0468238	-0.039241	-0.0366883	-0.0339309	-0.0320938	-0.0283046	-0.0260462	-0.0224398	-0.0212363	-0.0197172	-0.0162169	-0.0146459
6.3	-0.0468214	-0.0392403	-0.0366826	-0.0339218	-0.0320772	-0.0283026	-0.0260409	-0.0224362	-0.0212326	-0.0197156	-0.0162168	-0.0146443
6.6	-0.046818	-0.0392369	-0.0366815	-0.0339117	-0.0320755	-0.0282996	-0.0260355	-0.0224351	-0.0212285	-0.0197125	-0.0162132	-0.0146427
6.9	-0.0468101	-0.0392364	-0.0366726	-0.0339064	-0.0320646	-0.0282982	-0.0260282	-0.0224344	-0.0212148	-0.0197086	-0.0162093	-0.0146412
7.2	-0.0468073	-0.0392362	-0.0366709	-0.033906	-0.0320595	-0.0282936	-0.026017	-0.0224296	-0.0212076	-0.0197082	-0.0162072	-0.0146394
7.5	-0.0468042	-0.0392285	-0.0366569	-0.033905	-0.032055	-0.0282818	-0.026017	-0.0224264	-0.0212007	-0.0197062	-0.0162042	-0.014639
7.8	-0.046803	-0.0392281	-0.0366498	-0.0339027	-0.0320521	-0.0282769	-0.0260095	-0.0224205	-0.0212005	-0.0197033	-0.0162034	-0.0146362
8.1	-0.0468021	-0.0392208	-0.0366471	-0.0338807	-0.0320511	-0.0282712	-0.0260061	-0.0224189	-0.0211977	-0.0196987	-0.0161956	-0.0146302
8.4	-0.0468003	-0.0392163	-0.036646	-0.0338797	-0.032051	-0.0282657	-0.0260035	-0.0224147	-0.0211934	-0.0196978	-0.0161945	-0.0146276
8.7	-0.0467917	-0.0392142	-0.03664	-0.0338753	-0.0320504	-0.0282516	-0.0259865	-0.0224133	-0.0211897	-0.0196946	-0.0161894	-0.0146255
9	-0.0467895	-0.0392087	-0.0366323	-0.0338722	-0.0320409	-0.0282469	-0.0259826	-0.0224107	-0.0211893	-0.0196938	-0.0161879	-0.014614
9.3	-0.0467881	-0.0392048	-0.0366306	-0.033869	-0.0320289	-0.0282458	-0.0259813	-0.0224098	-0.021188	-0.0196915	-0.0161862	-0.0146106
9.6	-0.0467878	-0.0391993	-0.0366265	-0.033867	-0.0320267	-0.0282434	-0.0259681	-0.0224078	-0.0211869	-0.0196903	-0.0161815	-0.0145953
9.9	-0.0467865	-0.0391979	-0.0366201	-0.0338647	-0.0320196	-0.0282407	-0.0259603	-0.0224075	-0.0211818	-0.0196875	-0.0161808	-0.0145876
10.2	-0.0467791	-0.0391945	-0.0366128	-0.0338638	-0.0320183	-0.0282393	-0.0259525	-0.0224034	-0.021166	-0.0196764	-0.0161781	-0.0145872
10.5	-0.0467771	-0.0391823	-0.0366124	-0.0338638	-0.0320162	-0.0282284	-0.0259466	-0.0224009	-0.02116	-0.0196754	-0.0161764	-0.0145867
10.8	-0.0467559	-0.0391735	-0.0366087	-0.0338537	-0.0320114	-0.028226	-0.0259425	-0.0223971	-0.0211587	-0.0196748	-0.016171	-0.0145845
11.1	-0.0467226	-0.0391709	-0.0366071	-0.033853	-0.0319973	-0.0282246	-0.0259393	-0.0223969	-0.0211505	-0.0196743	-0.01617	-0.0145794
11.4	-0.0467182	-0.0391635	-0.036599	-0.0338512	-0.0319966	-0.028219	-0.0259271	-0.0223927	-0.0211434	-0.0196741	-0.0161682	-0.0145774
11.7	-0.0467167	-0.0391377	-0.0365969	-0.0338456	-0.0319903	-0.0282111	-0.0259248	-0.0223901	-0.0211428	-0.0196703	-0.0161663	-0.0145742
12	-0.0467109	-0.0391351	-0.0365923	-0.0338444	-0.0319857	-0.0282082	-0.0259241	-0.0223885	-0.0211416	-0.0196686	-0.0161656	-0.014571
12.3	-0.0467059	-0.0391348	-0.0365902	-0.0338414	-0.0319815	-0.0282071	-0.0259211	-0.0223878	-0.0211356	-0.0196661	-0.0161649	-0.0145709
12.6	-0.0466988	-0.0391326	-0.0365676	-0.0338409	-0.0319727	-0.0282047	-0.0259165	-0.0223837	-0.0211351	-0.0196637	-0.0161625	-0.0145704
12.9	-0.046692	-0.0391312	-0.0365599	-0.0338299	-0.0319726	-0.0282042	-0.0259135	-0.0223817	-0.0211326	-0.0196602	-0.0161596	-0.0145671
13.2	-0.0466874	-0.0391274	-0.0365527	-0.0338295	-0.0319675	-0.0282028	-0.0259104	-0.0223759	-0.0211291	-0.01966	-0.0161592	-0.0145652
13.5	-0.0466832	-0.0391265	-0.0365495	-0.0338268	-0.0319623	-0.0281944	-0.0259053	-0.0223734	-0.0211268	-0.0196591	-0.0161587	-0.0145622
13.8	-0.0466371	-0.0391246	-0.0365461	-0.0338268	-0.0319608	-0.0281882	-0.0258987	-0.0223683	-0.021103	-0.0196521	-0.0161587	-0.0145567
14.1	-0.0466305	-0.039122	-0.0365459	-0.0338258	-0.0319428	-0.028174	-0.0258943	-0.0223635	-0.0210987	-0.0196466	-0.0161581	-0.0145559
14.4	-0.0466237	-0.039121	-0.0365443	-0.0338159	-0.0319383	-0.0281596	-0.0258923	-0.0223552	-0.0210984	-0.019644	-0.0161579	-0.0145532
14.7	-0.0466233	-0.0391205	-0.0365382	-0.0338109	-0.03193	-0.0281566	-0.0258882	-0.0223535	-0.0210976	-0.0196397	-0.0161576	-0.0145527
15	-0.0466214	-0.0391181	-0.0365316	-0.0337898	-0.03193	-0.0281548	-0.0258829	-0.0223467	-0.0210834	-0.0196317	-0.0161568	-0.0145523
15.3	-0.0466149	-0.0391117	-0.0365236	-0.0337897	-0.0319288	-0.0281498	-0.0258712	-0.0223448	-0.0210832	-0.0196291	-0.0161567	-0.014546
15.6	-0.0466106	-0.0391053	-0.0365034	-0.0337836	-0.0319283	-0.0281438	-0.0258587	-0.0223417	-0.0210795	-0.0196267	-0.016153	-0.0145451
15.9	-0.0466071	-0.0391015	-0.0365028	-0.0337817	-0.031928	-0.0281432	-0.0258578	-0.0223415	-0.021077	-0.0196223	-0.0161509	-0.0145387
16.2	-0.0466062	-0.0391013	-0.0364988	-0.0337704	-0.0319233	-0.0281399	-0.0258545	-0.0223384	-0.0210762	-0.0196042	-0.0161466	-0.0145349
16.5	-0.0466059	-0.0390992	-0.0364924	-0.0337696	-0.0319224	-0.0281279	-0.0258531	-0.0223252	-0.0210756	-0.0196031	-0.0161446	-0.0145329
16.8	-0.0466009	-0.0390935	-0.0364907	-0.033769	-0.0319223	-0.0281196	-0.0258476	-0.0223172	-0.0210729	-0.0196027	-0.0161445	-0.0145307
17.1	-0.0465985	-0.0390853	-0.0364907	-0.0337604	-0.0319202	-0.0281175	-0.0258412	-0.0223085	-0.021071	-0.0195913	-0.0161434	-0.0145303
17.4	-0.0465872	-0.0390849	-0.03648	-0.0337588	-0.0319098	-0.0281128	-0.0258369	-0.0223052	-0.0210695	-0.0195841	-0.0161429	-0.0145297
17.7	-0.0465853	-0.0390672	-0.0364798	-0.0337583	-0.0319097	-0.0281026	-0.0258274	-0.022304	-0.0210658	-0.0195829	-0.0161394	-0.0145292
18	-0.0465821	-0.0390647	-0.036479	-0.0337537	-0.0319088	-0.0280936	-0.0258237	-0.0222992	-0.0210653	-0.0195785	-0.0161369	-0.0145279
18.3	-0.0465732	-0.0390615	-0.0364662	-0.0337518	-0.0318967	-0.0280931	-0.025805	-0.0222873	-0.0210596	-0.0195767	-0.0161354	-0.0145171
18.6	-0.0465669	-0.0390524	-0.0364646	-0.0337464	-0.0318876	-0.0280904	-0.0257853	-0.0222865	-0.0210594	-0.0195717	-0.0161301	-0.0145139
18.9	-0.0465531	-0.039042	-0.0364626	-0.0337369	-0.0318822	-0.0280898	-0.0257828	-0.0222861	-0.0210561	-0.0195693	-0.0161277	-0.0145129
19.2	-0.0465484	-0.0390325	-0.0364476	-0.033734	-0.031882	-0.0280844	-0.0257818	-0.0222726	-0.0210542	-0.0195602	-0.0161276	-0.014512
19.5	-0.0465333	-0.0390318	-0.0364365	-0.0337329	-0.0318732	-0.0280794	-0.0257701	-0.0222701	-0.0210532	-0.0195591	-0.0161268	-0.0145086
19.8	-0.0465299	-0.0390281	-0.0364359	-0.0337274	-0.0318705	-0.0280783	-0.0257613	-0.0222694	-0.0210512	-0.0195576	-0.0161256	-0.0145054
20.1	-0.0465292	-0.0390238	-0.0364301	-0.0337262	-0.0318597	-0.0280703	-0.0257581	-0.0222676	-0.0210474	-0.0195566	-0.01612	-0.0145038
20.4	-0.0465281	-0.0390029	-0.0364225	-0.0337251	-0.0318596	-0.0280501	-0.0257539	-0.0222626	-0.0210434	-0.0195553	-0.01612	-0.0145024
20.7	-0.0465239	-0.0390022	-0.0364204	-0.0337181	-0.0318585	-0.0280501	-0.0257509	-0.02226	-0.0210329	-0.0195509	-0.0161199	-0.0145005
21	-0.0465213	-0.0390018	-0.0364157	-0.0337144	-0.0318459	-0.0280403	-0.0257468	-0.0222585	-0.0210319	-0.0195456	-0.0161165	-0.0144957
21.3	-0.0465173	-0.0390008	-0.0363843	-0.0337143	-0.0318239	-0.02804	-0.025746	-0.0222561	-0.0210283	-0.0195441	-0.0161153	-0.0144948
21.6	-0.0465085	-0.0389946	-0.0363792	-0.0337097	-0.0318207	-0.0280366	-0.025745	-0.0222544	-0.0210228	-0.0195434	-0.0161142	-0.0144942
21.9	-0.0465038	-0.0389927	-0.0363766	-0.0337076	-0.0318204	-0.0280339	-0.0257316	-0.0222486	-0.0210163	-0.0195391	-0.0161136	-0.0144937
22.2	-0.0465015	-0.0389807	-0.0363722	-0.0337007	-0.0318169	-0.0280327	-0.0257301	-0.0222445	-0.0210116	-0.0195375	-0.0161126	-0.0144913
22.5	-0.0465013	-0.0389673	-0.0363718	-0.0336959	-0.0318165	-0.0280237	-0.0257298	-0.0222426	-0.0210085	-0.019532	-0.016112	-0.0144888
22.8	-0.0465009	-0.0389649	-0.0363688	-0.0336871	-0.031813	-0.0280197	-0.0257291	-0.0222407	-0.0210074	-0.019529	-0.0161107	-0.0144823
23.1	-0.0464898	-0.0389614	-0.0363601	-0.0336868	-0.0318125	-0.0280154	-0.0257285	-0.0222404	-0.0210003	-0.0195247	-0.0161046	-0.0144764
23.4	-0.0464839	-0.0389589	-0.0363482	-0.033685	-0.0318113	-0.0279871	-0.0257221	-0.0222396	-0.0209998	-0.0195171	-0.0161028	-0.0144746
23.7	-0.0464804	-0.0389586	-0.0363417	-0.033681	-0.0318021	-0.0279833	-0.0257175	-0.0222379	-0.0209967	-0.0195079	-0.016101	-0.0144688
24	-0.0464751	-0.0389551	-0.0363395	-0.0336802	-0.0317979	-0.0279801	-0.0257113	-0.0222352	-0.0209878	-0.019507	-0.016099	-0.0144677
24.3	-0.0464695	-0.0389548	-0.0363385	-0.0336745	-0.0317958	-0.0279794	-0.0257112	-0.0222308	-0.0209821	-0.019506	-0.0160989	-0.0144609
24.6	-0.0464653	-0.0389518	-0.0363347	-0.0336742	-0.0317924	-0.0279785	-0.0257098	-0.0222299	-0.020979	-0.0195033	-0.0160986	-0.0144598
24.9	-0.0464647	-0.0389419	-0.0363334	-0.0336659	-0.031792	-0.0279778	-0.0256986	-0.0222264	-0.0209761	-0.0195031	-0.0160977	-0.0144453
25.2	-0.0464576	-0.0389384	-0.0363326	-0.0336642	-0.0317845	-0.0279742	-0.0256879	-0.0222216	-0.0209729	-0.0194988	-0.0160953	-0.0144416
25.5	-0.0464548	-0.0389215	-0.0363208	-0.0336627	-0.0317743	-0.0279736	-0.0256867	-0.0222123	-0.0209718	-0.0194982	-0.0160946	-0.0144291
25.8	-0.0464524	-0.0389121	-0.0363134	-0.0336622	-0.0317736	-0.0279691	-0.0256782	-0.0222098	-0.0209614	-0.019494	-0.0160913	-0.0144278
26.1	-0.0464348	-0.0389108	-0.0363049	-0.0336599	-0.0317707	-0.0279659	-0.0256764	-0.0222055	-0.0209611	-0.0194928	-0.0160906	-0.0144273
26.4	-0.0464205	-0.0389098	-0.0363009	-0.0336548	-0.0317648	-0.0279603	-0.0256746	-0.0222016	-0.020954	-0.0194927	-0.0160892	-0.0144228
26.7	-0.0464093	-0.0389098	-0.0362908	-0.0336488	-0.0317637	-0.0279569	-0.0256713	-0.0222015	-0.0209508	-0.0194904	-0.016086	-0.0144173
27	-0.0464028	-0.0389065	-0.0362883	-0.0336486	-0.0317623	-0.0279504	-0.0256563	-0.022196	-0.020944	-0.019487	-0.0160804	-0.0144133
27.3	-0.0463967	-0.0389032	-0.036287	-0.0336474	-0.0317492	-0.0279498	-0.0256494	-0.0221939	-0.0209408	-0.0194819	-0.0160789	-0.014411
27.6	-0.0463935	-0.0388962	-0.0362834	-0.0336356	-0.0317477	-0.0279431	-0.0256435	-0.0221901	-0.0209355	-0.019481	-0.016078	-0.0144073
27.9	-0.0463872	-0.0388903	-0.0362816	-0.0336325	-0.0317399	-0.0279334	-0.0256401	-0.0221869	-0.0209311	-0.0194784	-0.0160776	-0.0144044
28.2	-0.0463855	-0.0388755	-0.0362803	-0.0336288	-0.0317315	-0.0279307	-0.0256229	-0.0221799	-0.0209273	-0.019474	-0.0160774	-0.0144005
28.5	-0.0463854	-0.0388699	-0.036279	-0.0336176	-0.0317269	-0.0279267	-0.0256221	-0.0221747	-0.0209255	-0.019473	-0.0160765	-0.0143977
28.8	-0.0463814	-0.0388685	-0.0362759	-0.0336171	-0.0317266	-0.027917	-0.0256073	-0.0221727	-0.0209251	-0.0194699	-0.0160754	-0.0143936
29.1	-0.0463722	-0.0388645	-0.0362718	-0.0336112	-0.0317254	-0.0279153	-0.0255956	-0.0221655	-0.0209192	-0.0194697	-0.0160704	-0.0143908
29.4	-0.0463616	-0.0388544	-0.0362673	-0.0336076	-0.0317165	-0.0279079	-0.0255952	-0.0221581	-0.0209191	-0.019463	-0.0160682	-0.0143898
29.7	-0.0463497	-0.0388505	-0.0362653	-0.0336062	-0.0317078	-0.0279077	-0.025582	-0.0221563	-0.0209153	-0.0194623	-0.0160624	-0.0143883
30	-0.0463424	-0.0388408	-0.0362635	-0.0336047	-0.0317004	-0.0279069	-0.0255819	-0.0221555	-0.0209065	-0.01946	-0.0160605	-0.0143872
30.3	-0.0463399	-0.0388378	-0.0362622	-0.0335962	-0.0317	-0.0279061	-0.0255808	-0.0221552	-0.0209058	-0.0194597	-0.016059	-0.0143803
30.6	-0.0463304	-0.0388347	-0.0362613	-0.0335931	-0.0316945	-0.0279019	-0.0255638	-0.0221529	-0.0209056	-0.0194575	-0.0160575	-0.01438
30.9	-0.0463269	-0.0388325	-0.0362568	-0.0335917	-0.0316944	-0.0278842	-0.0255556	-0.0221506	-0.0209013	-0.0194491	-0.0160566	-0.0143785
31.2	-0.0463258	-0.0388315	-0.0362378	-0.0335803	-0.0316934	-0.0278712	-0.0255488	-0.0221506	-0.0208993	-0.0194417	-0.0160534	-0.0143751
31.5	-0.0463165	-0.0388309	-0.0362284	-0.0335801	-0.0316885	-0.0278661	-0.0255432	-0.0221499	-0.0208989	-0.0194379	-0.0160529	-0.0143717
31.8	-0.0463163	-0.0388226	-0.0362149	-0.0335697	-0.0316869	-0.0278555	-0.0255396	-0.0221436	-0.020897	-0.0194361	-0.0160498	-0.0143691
32.1	-0.0463084	-0.0388171	-0.0362107	-0.0335682	-0.0316768	-0.0278548	-0.0255378	-0.0221428	-0.0208921	-0.0194299	-0.0160494	-0.0143659
32.4	-0.046305	-0.0388076	-0.0362075	-0.0335638	-0.0316667	-0.0278464	-0.0255354	-0.0221403	-0.0208913	-0.0194285	-0.0160472	-0.0143653
32.7	-0.0463014	-0.0387946	-0.0361926	-0.0335624	-0.0316559	-0.0278314	-0.0255347	-0.0221373	-0.0208908	-0.019428	-0.0160429	-0.0143637
33	-0.0462992	-0.0387931	-0.0361671	-0.0335603	-0.0316551	-0.0278194	-0.0255341	-0.0221361	-0.0208853	-0.0194202	-0.0160418	-0.0143625
33.3	-0.0462906	-0.0387919	-0.0361656	-0.0335562	-0.031652	-0.0278127	-0.0255306	-0.0221302	-0.0208772	-0.0194126	-0.0160415	-0.0143621
33.6	-0.0462901	-0.0387867	-0.0361557	-0.0335517	-0.0316503	-0.0278088	-0.0255238	-0.0221274	-0.0208754	-0.0194087	-0.0160397	-0.0143581
33.9	-0.0462879	-0.0387687	-0.0361545	-0.0335495	-0.0316492	-0.0278084	-0.0255228	-0.0221246	-0.0208706	-0.0194078	-0.0160352	-0.0143553
34.2	-0.0462856	-0.0387654	-0.0361529	-0.0335491	-0.0316438	-0.0278084	-0.025519	-0.0221219	-0.0208682	-0.0194059	-0.0160346	-0.0143477
34.5	-0.0462725	-0.0387592	-0.0361337	-0.0335479	-0.0316376	-0.0278063	-0.0255135	-0.0221199	-0.0208606	-0.0194035	-0.0160326	-0.0143446
34.8	-0.0462615	-0.0387491	-0.0361279	-0.0335405	-0.031636	-0.0277996	-0.0255103	-0.0221141	-0.0208532	-0.0193972	-0.0160309	-0.014339
35.1	-0.0462582	-0.0387479	-0.0361176	-0.0335374	-0.0316354	-0.027792	-0.0254968	-0.022112	-0.0208494	-0.0193966	-0.0160309	-0.0143379
35.4	-0.0462456	-0.0387353	-0.0361145	-0.0335372	-0.0316158	-0.0277908	-0.0254773	-0.0221109	-0.0208478	-0.0193922	-0.0160268	-0.0143375
35.7	-0.0462426	-0.0387348	-0.0361113	-0.0335288	-0.0316113	-0.0277905	-0.0254773	-0.0221062	-0.0208472	-0.0193887	-0.0160163	-0.0143367
36	-0.0462325	-0.0387316	-0.036111	-0.0335288	-0.0316111	-0.0277899	-0.0254701	-0.0221059	-0.020846	-0.0193866	-0.016015	-0.0143338
36.3	-0.0462296	-0.0387303	-0.0361067	-0.0335266	-0.0316097	-0.0277832	-0.0254693	-0.0221045	-0.0208459	-0.0193865	-0.0160134	-0.0143308
36.6	-0.0462272	-0.0387253	-0.0360976	-0.0335248	-0.0316086	-0.0277762	-0.0254654	-0.0220972	-0.0208458	-0.0193865	-0.0160121	-0.0143274
36.9	-0.0462251	-0.03872	-0.036096	-0.0335209	-0.0315977	-0.0277727	-0.0254597	-0.0220965	-0.0208443	-0.0193848	-0.0160105	-0.0143263
37.2	-0.04622	-0.0387149	-0.0360945	-0.0335176	-0.0315962	-0.0277623	-0.0254583	-0.0220945	-0.0208343	-0.0193804	-0.0160078	-0.0143256
37.5	-0.0462181	-0.0387108	-0.0360939	-0.033517	-0.0315942	-0.0277566	-0.0254565	-0.0220928	-0.020833	-0.0193793	-0.0160054	-0.0143221
37.8	-0.0462136	-0.0387091	-0.0360851	-0.0335164	-0.0315899	-0.0277463	-0.0254451	-0.0220905	-0.0208322	-0.0193756	-0.0160027	-0.0143209
38.1	-0.0461979	-0.0387063	-0.0360811	-0.0335163	-0.0315829	-0.0277351	-0.0254337	-0.0220895	-0.0208311	-0.0193745	-0.0160023	-0.0143117
38.4	-0.0461862	-0.0387015	-0.0360752	-0.0335161	-0.0315813	-0.0277306	-0.0254292	-0.0220895	-0.0208284	-0.0193606	-0.0159985	-0.0143032
38.7	-0.0461811	-0.0386925	-0.0360566	-0.0335157	-0.0315674	-0.0277091	-0.025426	-0.0220867	-0.0208253	-0.0193592	-0.0159957	-0.0143001
39	-0.0461793	-0.0386882	-0.0360557	-0.0335047	-0.0315667	-0.0277047	-0.0254211	-0.0220766	-0.0208141	-0.0193583	-0.0159948	-0.0142983
39.3	-0.0461783	-0.0386857	-0.0360529	-0.0335017	-0.0315648	-0.0276995	-0.0254144	-0.0220761	-0.0208091	-0.019353	-0.0159919	-0.0142952
39.6	-0.0461698	-0.0386849	-0.0360433	-0.0334979	-0.0315601	-0.0276925	-0.0254073	-0.0220703	-0.0208079	-0.0193426	-0.0159896	-0.014292
39.9	-0.046166	-0.0386813	-0.0360347	-0.0334921	-0.0315582	-0.0276882	-0.0254039	-0.0220662	-0.0208065	-0.0193418	-0.0159886	-0.0142884
40.2	-0.046163	-0.0386811	-0.0360287	-0.0334861	-0.0315433	-0.0276859	-0.0254012	-0.0220548	-0.0207933	-0.0193347	-0.0159846	-0.0142856
40.5	-0.0461595	-0.0386779	-0.036026	-0.0334775	-0.0315402	-0.0276811	-0.0253963	-0.0220479	-0.0207901	-0.0193277	-0.0159833	-0.0142841
40.8	-0.0461595	-0.0386773	-0.036026	-0.0334771	-0.03154	-0.0276733	-0.0253878	-0.0220472	-0.0207889	-0.0193271	-0.0159817	-0.0142808
41.1	-0.0461513	-0.0386768	-0.0360235	-0.0334771	-0.0315394	-0.0276732	-0.0253866	-0.0220422	-0.0207781	-0.0193246	-0.0159808	-0.0142797
41.4	-0.0461484	-0.0386758	-0.0360186	-0.0334651	-0.0315302	-0.0276687	-0.0253795	-0.0220402	-0.0207779	-0.0193229	-0.0159793	-0.0142784
41.7	-0.0461474	-0.0386752	-0.0360092	-0.0334628	-0.0315302	-0.027665	-0.0253678	-0.0220395	-0.0207586	-0.0193218	-0.0159766	-0.014277
42	-0.0461208	-0.0386714	-0.0360091	-0.0334624	-0.0315231	-0.027661	-0.0253565	-0.0220383	-0.0207518	-0.0193209	-0.0159764	-0.0142766
42.3	-0.0461122	-0.0386652	-0.0359976	-0.0334621	-0.0315206	-0.0276609	-0.0253534	-0.0220339	-0.0207463	-0.0193156	-0.0159763	-0.0142749
42.6	-0.0461119	-0.0386625	-0.0359956	-0.0334548	-0.0315203	-0.027658	-0.0253527	-0.0220317	-0.020745	-0.0193153	-0.0159748	-0.0142733
42.9	-0.0461085	-0.0386578	-0.0359843	-0.0334535	-0.031515	-0.0276571	-0.0253484	-0.0220295	-0.0207434	-0.0193136	-0.0159726	-0.0142707
43.2	-0.0461032	-0.0386462	-0.03598	-0.0334529	-0.0315139	-0.0276554	-0.0253459	-0.0220286	-0.0207426	-0.0193038	-0.0159696	-0.0142684
43.5	-0.0460901	-0.0386252	-0.0359799	-0.0334526	-0.031513	-0.027651	-0.0253409	-0.0220282	-0.0207384	-0.0193012	-0.0159692	-0.0142664
43.8	-0.0460865	-0.0386209	-0.0359791	-0.0334515	-0.031508	-0.0276472	-0.0253314	-0.022027	-0.0207374	-0.0193009	-0.0159688	-0.0142652
44.1	-0.0460863	-0.0386203	-0.0359786	-0.0334464	-0.0315075	-0.0276466	-0.0253302	-0.0220216	-0.0207363	-0.0192951	-0.0159671	-0.0142631
44.4	-0.0460853	-0.0386146	-0.0359713	-0.0334464	-0.0315074	-0.0276405	-0.0253297	-0.0220202	-0.0207347	-0.0192869	-0.015967	-0.0142593
44.7	-0.0460807	-0.0386079	-0.0359668	-0.0334405	-0.0315002	-0.0276404	-0.0253256	-0.022015	-0.0207294	-0.0192744	-0.0159668	-0.014258
45	-0.0460664	-0.0386036	-0.0359649	-0.0334379	-0.0314939	-0.0276383	-0.0253203	-0.022014	-0.0207237	-0.019271	-0.0159634	-0.0142525
45.3	-0.0460662	-0.0385988	-0.0359581	-0.0334362	-0.031493	-0.02763	-0.0253201	-0.0220139	-0.0207233	-0.019268	-0.015962	-0.0142505
45.6	-0.0460553	-0.038585	-0.0359577	-0.0334229	-0.0314785	-0.0276247	-0.0253099	-0.0220139	-0.0207223	-0.0192665	-0.0159615	-0.0142495
45.9	-0.0460552	-0.0385805	-0.0359408	-0.0334198	-0.0314682	-0.0276061	-0.0253011	-0.0220131	-0.0207207	-0.0192658	-0.0159573	-0.014247
46.2	-0.0460531	-0.0385723	-0.0359364	-0.0334161	-0.0314534	-0.0276011	-0.0252965	-0.0220091	-0.0207139	-0.0192657	-0.0159559	-0.0142415
46.5	-0.0460402	-0.0385693	-0.0359317	-0.0334055	-0.0314443	-0.0275999	-0.025292	-0.0220017	-0.0207088	-0.0192551	-0.0159555	-0.0142408
46.8	-0.0460368	-0.0385648	-0.0359285	-0.0333961	-0.0314346	-0.0275886	-0.0252834	-0.022001	-0.0207078	-0.0192551	-0.015954	-0.0142306
47.1	-0.0460279	-0.0385629	-0.035921	-0.0333935	-0.031433	-0.0275837	-0.0252739	-0.0219986	-0.0207046	-0.0192541	-0.0159508	-0.0142303
47.4	-0.0460271	-0.0385613	-0.0359091	-0.0333751	-0.0314317	-0.0275832	-0.0252724	-0.0219822	-0.0207035	-0.0192535	-0.0159487	-0.0142281
47.7	-0.0460261	-0.038561	-0.0359049	-0.0333646	-0.03143	-0.0275805	-0.0252717	-0.0219763	-0.0207031	-0.0192534	-0.0159421	-0.0142248
48	-0.0460249	-0.0385589	-0.0359019	-0.0333604	-0.0314243	-0.0275609	-0.0252597	-0.021965	-0.0207001	-0.0192391	-0.0159373	-0.0142191
48.3	-0.0460137	-0.0385506	-0.0358926	-0.0333581	-0.0314203	-0.0275599	-0.0252589	-0.0219642	-0.0206982	-0.019236	-0.0159355	-0.0142143
48.6	-0.0460117	-0.0385503	-0.0358724	-0.0333579	-0.0314203	-0.0275552	-0.0252394	-0.0219625	-0.0206972	-0.0192315	-0.0159313	-0.0142108
48.9	-0.0460069	-0.0385451	-0.0358684	-0.0333547	-0.0313997	-0.0275541	-0.0252352	-0.0219607	-0.020693	-0.019227	-0.0159298	-0.0142093
49.2	-0.0460017	-0.0385376	-0.0358668	-0.0333545	-0.0313935	-0.027552	-0.025235	-0.0219593	-0.0206921	-0.0192251	-0.0159269	-0.0142089
49.5	-0.0459726	-0.0385335	-0.0358532	-0.0333531	-0.0313909	-0.0275499	-0.0252348	-0.0219574	-0.0206891	-0.0192193	-0.015925	-0.0142077
49.8	-0.0459688	-0.0385257	-0.035851	-0.0333512	-0.0313805	-0.0275307	-0.0252282	-0.0219569	-0.0206854	-0.0192145	-0.0159248	-0.0141981
50.1	-0.0459615	-0.0385251	-0.0358496	-0.0333491	-0.0313718	-0.0275304	-0.0252214	-0.0219515	-0.0206833	-0.0192108	-0.0159227	-0.0141922
50.4	-0.0459512	-0.0385234	-0.0358433	-0.0333384	-0.0313645	-0.027518	-0.0252202	-0.0219481	-0.0206811	-0.0192085	-0.0159178	-0.0141868
50.7	-0.0459494	-0.038516	-0.0358331	-0.033338	-0.0313558	-0.0275109	-0.0252161	-0.021948	-0.0206754	-0.0192084	-0.0159105	-0.0141835
51	-0.0459479	-0.0385082	-0.0358314	-0.0333379	-0.0313413	-0.0275094	-0.0252124	-0.0219479	-0.0206707	-0.0192074	-0.0159102	-0.0141803
51.3	-0.045915	-0.0385065	-0.0358254	-0.0333291	-0.0313396	-0.0275057	-0.0252082	-0.0219473	-0.0206691	-0.0192057	-0.0159089	-0.0141771
51.6	-0.0459086	-0.0384944	-0.0358161	-0.0333256	-0.0313373	-0.0275036	-0.0252021	-0.021945	-0.0206665	-0.0192048	-0.0159067	-0.0141741
51.9	-0.0459001	-0.0384916	-0.0358126	-0.033322	-0.0313318	-0.0275023	-0.0251942	-0.0219392	-0.0206589	-0.0192025	-0.0159039	-0.0141734
52.2	-0.045898	-0.0384772	-0.0358118	-0.0333147	-0.0313317	-0.0274933	-0.0251934	-0.0219346	-0.0206548	-0.0192007	-0.0158964	-0.0141721
52.5	-0.0458969	-0.0384743	-0.0357996	-0.03331	-0.0313175	-0.0274892	-0.0251866	-0.0219306	-0.020649	-0.0191984	-0.0158951	-0.0141715
52.8	-0.0458934	-0.0384735	-0.0357961	-0.0333085	-0.031315	-0.0274716	-0.0251841	-0.0219298	-0.020647	-0.0191906	-0.0158916	-0.0141696
53.1	-0.0458688	-0.0384684	-0.0357931	-0.0333042	-0.0313035	-0.0274714	-0.0251837	-0.0219258	-0.0206415	-0.0191893	-0.0158908	-0.0141683
53.4	-0.045868	-0.0384669	-0.0357897	-0.0333012	-0.0313014	-0.027468	-0.025175	-0.0219223	-0.0206408	-0.0191859	-0.0158901	-0.0141656
53.7	-0.0458608	-0.0384505	-0.0357878	-0.0332992	-0.0312942	-0.027466	-0.0251732	-0.021918	-0.0206344	-0.0191851	-0.0158884	-0.0141597
54	-0.0458596	-0.0384451	-0.0357721	-0.0332989	-0.0312941	-0.0274598	-0.0251711	-0.0219158	-0.0206317	-0.0191817	-0.0158874	-0.0141546
54.3	-0.0458538	-0.0384439	-0.0357709	-0.0332952	-0.0312881	-0.0274488	-0.0251688	-0.0219154	-0.0206293	-0.0191797	-0.015886	-0.0141513
54.6	-0.0458431	-0.0384368	-0.035764	-0.033295	-0.0312872	-0.0274448	-0.0251614	-0.0219145	-0.0206271	-0.0191789	-0.0158796	-0.0141506
54.9	-0.0458423	-0.0384344	-0.0357605	-0.0332913	-0.031286	-0.0274385	-0.0251607	-0.0219135	-0.0206248	-0.0191786	-0.0158757	-0.0141475
55.2	-0.045842	-0.0384238	-0.035754	-0.0332822	-0.0312773	-0.0274206	-0.0251337	-0.0219113	-0.0206198	-0.019178	-0.0158734	-0.0141472
55.5	-0.0458417	-0.0384236	-0.035748	-0.0332738	-0.0312741	-0.0274195	-0.0251226	-0.0219109	-0.0206155	-0.019175	-0.0158733	-0.0141443
55.8	-0.0458375	-0.0384176	-0.0357414	-0.0332666	-0.0312658	-0.0274192	-0.0251216	-0.0219039	-0.0206129	-0.0191658	-0.0158731	-0.0141416
56.1	-0.0458362	-0.0384129	-0.0357414	-0.0332614	-0.0312643	-0.0274082	-0.0251102	-0.0219035	-0.0206105	-0.0191583	-0.0158705	-0.0141391
56.4	-0.0458168	-0.0384074	-0.0357372	-0.0332584	-0.0312522	-0.0273999	-0.0251025	-0.0218902	-0.0206082	-0.0191542	-0.0158674	-0.0141371
56.7	-0.0458165	-0.0384049	-0.0357357	-0.0332542	-0.0312493	-0.0273853	-0.0250963	-0.0218856	-0.0205952	-0.0191537	-0.015866	-0.014134
57	-0.0458157	-0.0383982	-0.0357313	-0.033246	-0.0312485	-0.0273831	-0.0250921	-0.0218789	-0.0205888	-0.0191496	-0.0158636	-0.0141326
57.3	-0.0458154	-0.0383864	-0.0357312	-0.0332432	-0.0312462	-0.027381	-0.0250877	-0.0218762	-0.0205801	-0.0191396	-0.0158632	-0.0141306
57.6	-0.045805	-0.0383862	-0.0357288	-0.0332388	-0.0312409	-0.027377	-0.0250779	-0.0218743	-0.020577	-0.0191368	-0.0158632	-0.0141294
57.9	-0.0457975	-0.0383856	-0.0357246	-0.0332361	-0.0312328	-0.0273749	-0.0250734	-0.021863	-0.0205747	-0.0191359	-0.0158601	-0.0141284
58.2	-0.0457918	-0.0383742	-0.0357184	-0.0332322	-0.0312293	-0.0273743	-0.0250715	-0.0218613	-0.0205724	-0.01913	-0.0158554	-0.0141247
58.5	-0.0457916	-0.0383717	-0.0357168	-0.0332293	-0.031229	-0.02737	-0.02507	-0.0218603	-0.0205715	-0.0191289	-0.0158533	-0.0141208
58.8	-0.0457812	-0.0383705	-0.035712	-0.0332271	-0.0312258	-0.027367	-0.0250613	-0.0218591	-0.0205612	-0.0191258	-0.0158482	-0.0141148
59.1	-0.0457788	-0.0383669	-0.0357088	-0.0332257	-0.0312154	-0.0273654	-0.0250586	-0.0218395	-0.0205592	-0.019125	-0.0158444	-0.0141076
59.4	-0.045775	-0.0383594	-0.0357069	-0.0332241	-0.0312104	-0.0273574	-0.0250552	-0.0218378	-0.0205526	-0.0191244	-0.0158416	-0.0141009
59.7	-0.0457522	-0.0383416	-0.0357065	-0.0332211	-0.0312044	-0.0273567	-0.0250534	-0.021836	-0.0205387	-0.0191238	-0.0158378	-0.0141003
60	-0.0457448	-0.0383361	-0.0357039	-0.0332188	-0.0312008	-0.0273547	-0.0250489	-0.0218335	-0.0205375	-0.0191234	-0.0158373	-0.0140921
60.3	-0.0457415	-0.0383351	-0.0356648	-0.0332108	-0.0311983	-0.0273501	-0.0250477	-0.0218286	-0.0205238	-0.0191225	-0.0158369	-0.0140916
60.6	-0.045739	-0.0383331	-0.03566	-0.0332091	-0.0311972	-0.0273471	-0.0250464	-0.0218268	-0.0205167	-0.0191204	-0.0158345	-0.014088
60.9	-0.0457382	-0.0383186	-0.0356584	-0.0332059	-0.0311969	-0.0273468	-0.0250425	-0.021824	-0.0205125	-0.0191198	-0.0158328	-0.0140868
61.2	-0.0457354	-0.0383173	-0.0356533	-0.0331986	-0.0311946	-0.027337	-0.0250384	-0.0218239	-0.0205113	-0.0191192	-0.015828	-0.0140846
61.5	-0.0457283	-0.0383134	-0.035652	-0.0331974	-0.031192	-0.0273363	-0.0250218	-0.0218148	-0.020507	-0.0191141	-0.015827	-0.014078
61.8	-0.045715	-0.0383117	-0.0356466	-0.0331798	-0.0311914	-0.0273246	-0.0250138	-0.021813	-0.0205054	-0.0191111	-0.0158262	-0.0140721
62.1	-0.0457091	-0.0383065	-0.035645	-0.0331763	-0.0311905	-0.0273119	-0.0250131	-0.0218125	-0.0205043	-0.0191098	-0.0158261	-0.0140706
62.4	-0.0457071	-0.0383027	-0.0356258	-0.0331755	-0.0311901	-0.0273053	-0.0250042	-0.0218086	-0.0205017	-0.0191051	-0.0158256	-0.0140704
62.7	-0.0456992	-0.0382999	-0.0356143	-0.0331736	-0.0311884	-0.0272973	-0.0250041	-0.0218057	-0.0204994	-0.019094	-0.0158212	-0.0140663
63	-0.0456941	-0.038299	-0.0356122	-0.0331671	-0.0311851	-0.0272942	-0.0249993	-0.0217915	-0.0204934	-0.0190927	-0.0158205	-0.0140618
63.3	-0.0456933	-0.0382882	-0.0356118	-0.0331636	-0.0311817	-0.0272923	-0.0249928	-0.0217898	-0.0204925	-0.0190878	-0.0158197	-0.0140604
63.6	-0.0456857	-0.0382882	-0.0356066	-0.0331587	-0.0311815	-0.0272923	-0.0249898	-0.0217887	-0.0204921	-0.0190874	-0.0158185	-0.0140593
63.9	-0.045676	-0.0382873	-0.0356013	-0.0331577	-0.03118	-0.0272882	-0.0249768	-0.0217879	-0.0204871	-0.0190847	-0.0158176	-0.0140583
64.2	-0.0456727	-0.0382742	-0.0355972	-0.0331571	-0.0311506	-0.0272742	-0.0249696	-0.0217877	-0.0204767	-0.0190768	-0.0158166	-0.014052
64.5	-0.0456673	-0.0382732	-0.0355819	-0.0331556	-0.0311486	-0.027259	-0.0249651	-0.0217861	-0.0204717	-0.0190749	-0.015814	-0.0140512
64.8	-0.0456649	-0.0382641	-0.0355805	-0.0331498	-0.0311439	-0.0272513	-0.0249591	-0.0217782	-0.020469	-0.0190688	-0.0158118	-0.0140464
65.1	-0.0456632	-0.038262	-0.0355754	-0.0331495	-0.0311403	-0.0272435	-0.0249526	-0.0217749	-0.0204683	-0.0190673	-0.0158115	-0.0140434
65.4	-0.0456491	-0.038258	-0.0355751	-0.0331429	-0.0311343	-0.0272344	-0.0249418	-0.0217732	-0.0204633	-0.0190643	-0.0158113	-0.0140429
65.7	-0.045649	-0.0382494	-0.0355728	-0.0331385	-0.0311315	-0.0272314	-0.0249418	-0.0217732	-0.0204615	-0.0190624	-0.0158103	-0.0140406
66	-0.0456447	-0.0382489	-0.035572	-0.0331343	-0.0311242	-0.0272227	-0.0249408	-0.0217619	-0.0204614	-0.0190618	-0.0158057	-0.0140369
66.3	-0.0456444	-0.0382393	-0.0355659	-0.0331318	-0.0311186	-0.0272113	-0.0249392	-0.02176	-0.0204602	-0.0190503	-0.0158045	-0.0140361
66.6	-0.0456286	-0.0382356	-0.035554	-0.0331305	-0.0311179	-0.02719	-0.0249387	-0.0217592	-0.0204562	-0.0190498	-0.0158043	-0.0140326
66.9	-0.045616	-0.0382273	-0.0355332	-0.0331283	-0.0311161	-0.027178	-0.0249299	-0.0217555	-0.0204485	-0.0190491	-0.0158036	-0.0140311
67.2	-0.0456079	-0.0382198	-0.0355324	-0.0331245	-0.0311029	-0.0271744	-0.0249191	-0.0217555	-0.0204475	-0.0190451	-0.0158021	-0.0140302
67.5	-0.0456075	-0.0382066	-0.0355276	-0.0331244	-0.0310767	-0.0271686	-0.0249122	-0.0217456	-0.0204443	-0.0190404	-0.0157999	-0.0140301
67.8	-0.045606	-0.0382037	-0.0355271	-0.0331232	-0.0310733	-0.0271639	-0.0249063	-0.0217436	-0.020443	-0.0190284	-0.0157976	-0.0140274
68.1	-0.0455944	-0.038201	-0.0355109	-0.0331213	-0.0310726	-0.0271627	-0.0249046	-0.0217405	-0.0204355	-0.0190274	-0.0157968	-0.0140232
68.4	-0.0455919	-0.0381926	-0.0355061	-0.0331192	-0.0310626	-0.0271559	-0.0249021	-0.0217383	-0.0204348	-0.0190269	-0.015796	-0.0140221
68.7	-0.0455908	-0.0381901	-0.035497	-0.0331117	-0.0310447	-0.0271532	-0.0249009	-0.0217341	-0.020429	-0.0190251	-0.0157956	-0.0140195
69	-0.0455887	-0.0381883	-0.0354956	-0.0330993	-0.0310351	-0.027146	-0.0249003	-0.0217319	-0.0204287	-0.019025	-0.0157943	-0.014019
69.3	-0.0455791	-0.038187	-0.0354907	-0.033094	-0.0310346	-0.0271301	-0.0248886	-0.0217318	-0.0204278	-0.019015	-0.0157934	-0.0140188
69.6	-0.0455698	-0.0381847	-0.0354866	-0.0330896	-0.0310327	-0.0271299	-0.024886	-0.0217303	-0.0204262	-0.0190129	-0.0157918	-0.0140155
69.9	-0.0455674	-0.0381842	-0.0354761	-0.0330822	-0.0310319	-0.0271274	-0.0248647	-0.0217303	-0.0204221	-0.019008	-0.0157888	-0.0140138
70.2	-0.0455613	-0.0381803	-0.0354709	-0.0330801	-0.0310279	-0.0271215	-0.0248565	-0.0217302	-0.0204211	-0.0190053	-0.0157883	-0.0140116
70.5	-0.0455546	-0.0381772	-0.0354593	-0.0330797	-0.0310222	-0.0271094	-0.0248332	-0.0217191	-0.0204209	-0.0190018	-0.0157861	-0.0140093
70.8	-0.0455522	-0.0381761	-0.0354552	-0.0330776	-0.0310204	-0.0271087	-0.024832	-0.0217184	-0.0204159	-0.0189913	-0.0157854	-0.0140077
71.1	-0.0455517	-0.0381744	-0.0354544	-0.0330741	-0.0310097	-0.0271082	-0.0248268	-0.0217181	-0.0204148	-0.0189895	-0.0157849	-0.0140036
71.4	-0.0455474	-0.0381735	-0.0354505	-0.0330724	-0.0310044	-0.0271067	-0.0248247	-0.0217136	-0.0204146	-0.0189892	-0.0157836	-0.0140004
71.7	-0.0455386	-0.0381615	-0.0354486	-0.0330702	-0.0310022	-0.027101	-0.0248226	-0.0217117	-0.0204128	-0.0189884	-0.0157822	-0.0139991
72	-0.0455349	-0.038159	-0.0354464	-0.033067	-0.0309947	-0.0270974	-0.0248211	-0.0217089	-0.0204109	-0.0189858	-0.0157806	-0.013989
72.3	-0.0455304	-0.0381469	-0.0354435	-0.0330632	-0.0309917	-0.0270937	-0.0248166	-0.0217054	-0.0204088	-0.0189824	-0.0157787	-0.0139877
72.6	-0.0455276	-0.038144	-0.0354402	-0.0330596	-0.0309911	-0.0270856	-0.0248129	-0.0217049	-0.0204086	-0.0189816	-0.0157751	-0.0139857
72.9	-0.0455132	-0.0381364	-0.0354379	-0.0330586	-0.0309884	-0.0270806	-0.0248029	-0.021703	-0.0204079	-0.0189698	-0.0157722	-0.0139834
73.2	-0.0455089	-0.0381303	-0.0354362	-0.033053	-0.0309879	-0.0270783	-0.0248027	-0.0217027	-0.0204031	-0.0189668	-0.0157719	-0.0139744
73.5	-0.0455054	-0.0381275	-0.0354228	-0.033053	-0.0309874	-0.0270701	-0.0247942	-0.0217021	-0.0204025	-0.0189649	-0.0157718	-0.0139742
73.8	-0.0455032	-0.0381147	-0.0354182	-0.0330509	-0.0309788	-0.0270672	-0.0247846	-0.0217017	-0.0203977	-0.0189545	-0.0157698	-0.0139729
74.1	-0.0454954	-0.0381134	-0.0354167	-0.0330487	-0.0309745	-0.0270641	-0.0247843	-0.0217005	-0.0203899	-0.0189544	-0.0157689	-0.0139713
74.4	-0.0454945	-0.0381084	-0.0354145	-0.0330447	-0.0309743	-0.0270628	-0.0247793	-0.0216836	-0.020385	-0.0189539	-0.0157675	-0.0139694
74.7	-0.0454884	-0.038107	-0.0354108	-0.0330378	-0.0309656	-0.027053	-0.0247778	-0.02168	-0.0203806	-0.0189539	-0.0157664	-0.0139647
75	-0.0454734	-0.0380999	-0.0353912	-0.0330377	-0.0309554	-0.0270503	-0.0247712	-0.0216798	-0.0203786	-0.0189507	-0.0157641	-0.0139592
75.3	-0.0454653	-0.0380919	-0.0353903	-0.0330355	-0.0309513	-0.02705	-0.0247637	-0.0216781	-0.0203769	-0.0189499	-0.0157614	-0.0139546
75.6	-0.0454522	-0.0380918	-0.0353899	-0.0330282	-0.03095	-0.0270477	-0.0247568	-0.0216703	-0.0203736	-0.0189472	-0.0157559	-0.013946
75.9	-0.0454433	-0.0380809	-0.0353893	-0.0330263	-0.0309486	-0.027047	-0.0247548	-0.0216702	-0.0203735	-0.0189439	-0.0157515	-0.0139455
76.2	-0.0454349	-0.0380719	-0.0353725	-0.0330248	-0.0309483	-0.0270453	-0.0247523	-0.0216691	-0.0203721	-0.018943	-0.0157513	-0.0139432
76.5	-0.0454306	-0.0380667	-0.0353666	-0.0330238	-0.0309426	-0.0270386	-0.0247499	-0.0216682	-0.0203695	-0.0189351	-0.0157488	-0.0139415
76.8	-0.0454281	-0.0380648	-0.0353571	-0.0330201	-0.0309411	-0.0270289	-0.0247356	-0.0216678	-0.0203599	-0.0189326	-0.0157479	-0.0139408
77.1	-0.045421	-0.0380594	-0.0353561	-0.033019	-0.0309407	-0.0270174	-0.0247354	-0.0216657	-0.0203522	-0.0189281	-0.0157439	-0.0139363
77.4	-0.045409	-0.0380529	-0.0353271	-0.0330166	-0.0309395	-0.0270125	-0.0247328	-0.0216637	-0.0203512	-0.0189244	-0.0157437	-0.0139338
77.7	-0.0454003	-0.0380501	-0.0353198	-0.0330116	-0.0309375	-0.0270044	-0.0247245	-0.0216627	-0.0203452	-0.0189148	-0.0157428	-0.0139316
78	-0.0454	-0.0380445	-0.0353176	-0.0330109	-0.030934	-0.0270028	-0.0247165	-0.0216564	-0.0203371	-0.0189041	-0.0157392	-0.0139295
78.3	-0.0453804	-0.038034	-0.0353162	-0.033002	-0.0309325	-0.0269975	-0.0247147	-0.0216523	-0.0203246	-0.0189009	-0.0157374	-0.0139244
78.6	-0.0453776	-0.0380339	-0.0353126	-0.033002	-0.0309186	-0.0269942	-0.0247116	-0.0216374	-0.0203185	-0.0188999	-0.0157364	-0.0139218
78.9	-0.0453763	-0.0380289	-0.035307	-0.0329999	-0.0309154	-0.0269936	-0.0247094	-0.0216359	-0.0203114	-0.0188937	-0.0157353	-0.0139202
79.2	-0.0453705	-0.0380285	-0.0352927	-0.0329905	-0.0309119	-0.0269925	-0.0246981	-0.021634	-0.0203113	-0.0188844	-0.0157342	-0.0139183
79.5	-0.045368	-0.0380283	-0.0352919	-0.0329904	-0.0309003	-0.0269921	-0.0246961	-0.0216262	-0.0202963	-0.0188822	-0.0157335	-0.0139172
79.8	-0.0453669	-0.0380237	-0.0352865	-0.0329877	-0.0308948	-0.0269913	-0.0246897	-0.0216231	-0.0202937	-0.0188757	-0.0157316	-0.0138943
80.1	-0.0453606	-0.0380139	-0.0352855	-0.0329839	-0.0308801	-0.0269765	-0.0246793	-0.0216209	-0.0202934	-0.0188727	-0.0157312	-0.0138908
80.4	-0.0453602	-0.0380134	-0.0352765	-0.0329828	-0.0308798	-0.0269733	-0.0246786	-0.0216193	-0.020293	-0.018872	-0.0157312	-0.0138889
80.7	-0.0453596	-0.0379951	-0.0352708	-0.0329771	-0.0308764	-0.0269704	-0.024672	-0.0216193	-0.0202871	-0.0188716	-0.0157265	-0.0138872
81	-0.0453499	-0.0379934	-0.0352684	-0.0329764	-0.0308708	-0.0269667	-0.0246637	-0.0216152	-0.020287	-0.0188714	-0.015726	-0.0138853
81.3	-0.0453483	-0.0379868	-0.0352656	-0.0329725	-0.0308697	-0.0269613	-0.0246605	-0.0216117	-0.0202838	-0.0188695	-0.0157245	-0.0138823
81.6	-0.0453428	-0.0379679	-0.0352606	-0.0329711	-0.0308661	-0.0269309	-0.0246578	-0.0216065	-0.0202693	-0.018869	-0.0157227	-0.0138821
81.9	-0.0453419	-0.037966	-0.0352408	-0.0329601	-0.0308627	-0.0269272	-0.024649	-0.0216064	-0.0202678	-0.0188682	-0.0157225	-0.0138817
82.2	-0.0453403	-0.0379647	-0.0352385	-0.0329593	-0.0308613	-0.0269168	-0.0246401	-0.0216026	-0.0202504	-0.0188649	-0.0157171	-0.0138783
82.5	-0.0453271	-0.0379596	-0.0352337	-0.0329519	-0.0308517	-0.0269002	-0.024619	-0.0216015	-0.0202503	-0.0188645	-0.0157119	-0.0138776
82.8	-0.0453233	-0.0379501	-0.0352186	-0.0329486	-0.0308512	-0.0268986	-0.0246082	-0.0215975	-0.02025	-0.0188635	-0.0157105	-0.013876
83.1	-0.0453085	-0.0379436	-0.0352087	-0.0329443	-0.0308461	-0.0268924	-0.0246033	-0.0215921	-0.0202392	-0.0188615	-0.0157105	-0.0138736
83.4	-0.0453082	-0.0379373	-0.0351992	-0.0329397	-0.0308396	-0.0268898	-0.0246017	-0.021591	-0.0202369	-0.0188605	-0.015708	-0.0138631
83.7	-0.045305	-0.0379372	-0.0351977	-0.0329388	-0.0308222	-0.0268885	-0.0245976	-0.0215814	-0.0202331	-0.0188512	-0.0157077	-0.0138481
84	-0.0452939	-0.0379364	-0.0351953	-0.0329348	-0.0308167	-0.0268793	-0.0245922	-0.0215783	-0.0202306	-0.0188453	-0.0157042	-0.0138428
84.3	-0.0452805	-0.0379349	-0.0351949	-0.0329343	-0.0308149	-0.0268763	-0.0245903	-0.0215773	-0.0202271	-0.0188427	-0.0157019	-0.013841
84.6	-0.0452343	-0.0379346	-0.0351943	-0.0329178	-0.0308137	-0.026876	-0.0245899	-0.0215699	-0.0202248	-0.0188401	-0.0156993	-0.0138376
84.9	-0.0452277	-0.0379337	-0.0351938	-0.0329178	-0.0308093	-0.0268657	-0.0245888	-0.0215646	-0.0202205	-0.0188335	-0.0156971	-0.0138362
85.2	-0.0452221	-0.0379302	-0.0351925	-0.0328956	-0.0308006	-0.0268584	-0.0245861	-0.0215605	-0.0202183	-0.0188225	-0.0156875	-0.0138347
85.5	-0.0452153	-0.0379285	-0.0351903	-0.0328906	-0.0307934	-0.0268511	-0.0245832	-0.0215558	-0.0202155	-0.0188208	-0.0156864	-0.0138341
85.8	-0.0452149	-0.037923	-0.0351687	-0.0328738	-0.0307913	-0.0268433	-0.0245806	-0.0215464	-0.0202113	-0.0188202	-0.0156859	-0.0138339
86.1	-0.0452133	-0.0379115	-0.0351678	-0.0328721	-0.0307831	-0.0268424	-0.024575	-0.0215452	-0.0202002	-0.0188154	-0.0156855	-0.0138319
86.4	-0.0452107	-0.0379106	-0.0351672	-0.0328716	-0.0307775	-0.0268265	-0.024565	-0.0215382	-0.0202	-0.0188149	-0.0156844	-0.0138287
86.7	-0.04521	-0.0379091	-0.0351646	-0.0328715	-0.0307643	-0.0268261	-0.0245646	-0.0215378	-0.0201986	-0.0188126	-0.0156835	-0.0138215
87	-0.0452078	-0.0379088	-0.0351315	-0.0328708	-0.0307632	-0.0268255	-0.0245631	-0.0215362	-0.0201878	-0.018799	-0.0156827	-0.0138199
87.3	-0.0452069	-0.0379056	-0.0351308	-0.0328581	-0.0307598	-0.0268168	-0.0245437	-0.0215344	-0.0201832	-0.0187972	-0.0156788	-0.0138155
87.6	-0.0452049	-0.0379003	-0.0351198	-0.0328531	-0.0307567	-0.0268065	-0.0245395	-0.0215314	-0.0201813	-0.018796	-0.0156754	-0.0138148
87.9	-0.0452024	-0.0378991	-0.0351073	-0.0328515	-0.0307506	-0.0268057	-0.0245394	-0.0215229	-0.0201784	-0.0187943	-0.0156721	-0.0138139
88.2	-0.0451954	-0.0378927	-0.0351004	-0.0328467	-0.0307494	-0.0268002	-0.0245242	-0.0215184	-0.0201782	-0.0187932	-0.0156701	-0.0138088
88.5	-0.0451934	-0.0378869	-0.0350983	-0.0328419	-0.0307472	-0.0267877	-0.02452	-0.0215075	-0.020178	-0.0187923	-0.0156679	-0.0138074
88.8	-0.045189	-0.0378849	-0.0350966	-0.0328319	-0.0307397	-0.0267876	-0.0245132	-0.0215064	-0.0201775	-0.0187898	-0.0156657	-0.0138068
89.1	-0.045188	-0.0378831	-0.0350883	-0.0328268	-0.0307323	-0.0267863	-0.0245095	-0.0215031	-0.0201762	-0.0187831	-0.0156619	-0.0138064
89.4	-0.0451797	-0.0378819	-0.0350881	-0.0328215	-0.0307303	-0.0267733	-0.0245052	-0.0215027	-0.0201761	-0.0187811	-0.015661	-0.0138016
89.7	-0.0451769	-0.0378773	-0.0350848	-0.0328197	-0.0307227	-0.0267707	-0.024498	-0.0215018	-0.0201722	-0.0187753	-0.0156581	-0.0137978
90	-0.0451762	-0.0378741	-0.0350803	-0.032818	-0.0307175	-0.0267699	-0.024496	-0.0214976	-0.0201711	-0.0187671	-0.0156563	-0.0137967
90.3	-0.0451749	-0.0378707	-0.0350755	-0.0328138	-0.0307102	-0.0267697	-0.0244887	-0.0214933	-0.020171	-0.0187653	-0.0156505	-0.0137959
90.6	-0.045172	-0.0378687	-0.0350655	-0.0328097	-0.0307095	-0.026745	-0.0244859	-0.0214907	-0.0201595	-0.0187639	-0.0156503	-0.0137958
90.9	-0.0451628	-0.037868	-0.0350616	-0.0328084	-0.0307063	-0.0267442	-0.0244811	-0.0214898	-0.0201594	-0.018762	-0.0156475	-0.0137956
91.2	-0.0451588	-0.037863	-0.0350585	-0.0328074	-0.0306974	-0.0267396	-0.0244651	-0.0214855	-0.0201593	-0.0187588	-0.0156469	-0.01379
91.5	-0.045156	-0.037861	-0.0350583	-0.032806	-0.030692	-0.0267295	-0.0244598	-0.0214806	-0.0201527	-0.0187577	-0.0156466	-0.0137862
91.8	-0.0451283	-0.0378592	-0.0350538	-0.0328046	-0.0306772	-0.0267294	-0.0244596	-0.0214751	-0.0201439	-0.0187559	-0.0156464	-0.0137752
92.1	-0.0451224	-0.0378412	-0.0350524	-0.0328014	-0.0306725	-0.0267224	-0.0244596	-0.0214749	-0.0201438	-0.0187489	-0.0156449	-0.0137733
92.4	-0.0451129	-0.0378314	-0.0350487	-0.032798	-0.0306703	-0.0267067	-0.0244473	-0.021473	-0.0201435	-0.0187476	-0.0156445	-0.0137726
92.7	-0.0451127	-0.0378051	-0.0350417	-0.0327919	-0.0306662	-0.0267021	-0.0244453	-0.0214722	-0.020142	-0.0187467	-0.0156428	-0.0137687
93	-0.0451096	-0.0378011	-0.0350292	-0.0327879	-0.0306649	-0.0266987	-0.0244377	-0.0214711	-0.0201361	-0.0187416	-0.0156412	-0.0137672
93.3	-0.0451026	-0.0378009	-0.0350194	-0.0327845	-0.0306605	-0.0266973	-0.0244251	-0.021471	-0.0201341	-0.0187414	-0.0156333	-0.0137654
93.6	-0.0451007	-0.0378004	-0.0350178	-0.0327841	-0.0306556	-0.0266947	-0.0244177	-0.0214633	-0.020125	-0.018735	-0.0156307	-0.0137603
93.9	-0.0450961	-0.0377759	-0.0350112	-0.0327819	-0.0306503	-0.02669	-0.0244132	-0.0214613	-0.0201187	-0.0187349	-0.0156296	-0.0137591
94.2	-0.0450842	-0.0377751	-0.0350027	-0.0327722	-0.0306465	-0.0266896	-0.0244055	-0.0214572	-0.0201171	-0.0187284	-0.0156278	-0.013757
94.5	-0.0450817	-0.037768	-0.0349977	-0.0327711	-0.0306439	-0.0266832	-0.0244029	-0.0214559	-0.0201169	-0.018712	-0.0156275	-0.0137554
94.8	-0.0450809	-0.0377595	-0.0349758	-0.0327672	-0.0306396	-0.026682	-0.0244012	-0.0214553	-0.0201134	-0.0187117	-0.0156251	-0.0137515
95.1	-0.0450679	-0.0377595	-0.0349732	-0.0327664	-0.0306362	-0.0266816	-0.0243982	-0.0214547	-0.0201098	-0.0187059	-0.0156221	-0.0137433
95.4	-0.045063	-0.0377531	-0.0349694	-0.032757	-0.0306224	-0.0266816	-0.0243974	-0.0214518	-0.0200972	-0.018702	-0.0156215	-0.0137415
95.7	-0.0450564	-0.0377497	-0.0349675	-0.0327565	-0.0306188	-0.026676	-0.0243969	-0.0214509	-0.0200961	-0.0186983	-0.0156212	-0.0137315
96	-0.0450453	-0.037739	-0.0349673	-0.0327521	-0.0306128	-0.0266754	-0.0243962	-0.0214451	-0.0200907	-0.0186959	-0.0156212	-0.0137263
96.3	-0.0450409	-0.0377378	-0.034955	-0.0327466	-0.0306122	-0.0266702	-0.0243941	-0.0214445	-0.0200901	-0.0186933	-0.0156186	-0.0137256
96.6	-0.0450314	-0.0377374	-0.0349503	-0.0327453	-0.0306087	-0.0266688	-0.0243892	-0.0214435	-0.0200835	-0.0186932	-0.015618	-0.0137229
96.9	-0.0450154	-0.0377358	-0.0349347	-0.0327446	-0.0306062	-0.0266654	-0.0243844	-0.0214386	-0.0200834	-0.0186928	-0.0156141	-0.0137222
97.2	-0.0450101	-0.0377352	-0.034932	-0.0327416	-0.0305971	-0.026664	-0.0243797	-0.021438	-0.0200827	-0.0186889	-0.0156136	-0.0137198
97.5	-0.0450065	-0.0377279	-0.0349072	-0.0327415	-0.0305893	-0.0266594	-0.0243733	-0.0214346	-0.0200621	-0.0186889	-0.0156117	-0.0137155
97.8	-0.0450006	-0.0377254	-0.0349005	-0.032737	-0.0305803	-0.0266564	-0.0243712	-0.0214338	-0.0200594	-0.0186859	-0.0156084	-0.0137151
98.1	-0.0449892	-0.0377206	-0.0348997	-0.032734	-0.030574	-0.02665	-0.024371	-0.0214317	-0.020058	-0.018684	-0.0156062	-0.0137118
98.4	-0.0449824	-0.0377151	-0.0348969	-0.0327337	-0.030571	-0.0266492	-0.0243672	-0.0214262	-0.0200508	-0.0186831	-0.0156057	-0.0137107
98.7	-0.0449812	-0.0377128	-0.034896	-0.0327311	-0.0305671	-0.0266488	-0.0243598	-0.0214206	-0.0200507	-0.0186812	-0.0156036	-0.0137082
99	-0.0449806	-0.0377114	-0.034895	-0.032728	-0.030567	-0.026619	-0.024354	-0.0214083	-0.0200489	-0.0186697	-0.0156035	-0.0137081
99.3	-0.0449717	-0.0377106	-0.0348924	-0.032726	-0.0305638	-0.0266076	-0.024346	-0.0214069	-0.0200488	-0.0186694	-0.0156013	-0.0137032
99.6	-0.0449644	-0.0377047	-0.0348919	-0.0327202	-0.0305626	-0.0265986	-0.0243329	-0.0214055	-0.020032	-0.0186679	-0.0155971	-0.0137019
99.9	-0.044944	-0.037702	-0.0348858	-0.0327178	-0.0305623	-0.0265952	-0.0243257	-0.0214055	-0.0200314	-0.0186646	-0.0155959	-0.013699
100.2	-0.0449435	-0.0377019	-0.0348802	-0.0327157	-0.0305554	-0.0265821	-0.0243219	-0.0214041	-0.0200277	-0.0186599	-0.0155936	-0.0136966
100.5	-0.0449357	-0.0376913	-0.0348697	-0.0327131	-0.0305346	-0.0265818	-0.0243216	-0.0214028	-0.0200263	-0.0186587	-0.0155879	-0.0136962
100.8	-0.0449354	-0.0376912	-0.0348647	-0.0327114	-0.0305239	-0.0265719	-0.0243213	-0.0213927	-0.0200238	-0.0186563	-0.0155874	-0.0136894
101.1	-0.0449336	-0.0376791	-0.0348602	-0.0327112	-0.0305129	-0.0265681	-0.0243092	-0.0213809	-0.0200237	-0.0186471	-0.0155869	-0.0136855
101.4	-0.0449312	-0.0376748	-0.0348595	-0.0327064	-0.0305129	-0.0265611	-0.0243047	-0.0213786	-0.020023	-0.0186458	-0.0155868	-0.0136844
101.7	-0.0449268	-0.0376682	-0.0348588	-0.0327043	-0.0305113	-0.0265593	-0.0242997	-0.0213766	-0.0200222	-0.0186447	-0.0155827	-0.0136843
102	-0.0449238	-0.0376566	-0.0348574	-0.0326988	-0.0305078	-0.0265583	-0.0242886	-0.0213722	-0.0200211	-0.0186438	-0.0155777	-0.0136836
102.3	-0.0449216	-0.0376508	-0.0348566	-0.0326978	-0.0305069	-0.0265459	-0.0242761	-0.0213672	-0.020019	-0.0186407	-0.0155777	-0.0136778
102.6	-0.0449119	-0.0376342	-0.0348514	-0.0326852	-0.0304888	-0.0265439	-0.0242759	-0.0213666	-0.0200094	-0.0186396	-0.0155772	-0.0136749
102.9	-0.0449086	-0.0376305	-0.0348513	-0.0326818	-0.0304862	-0.0265357	-0.0242743	-0.0213655	-0.0200027	-0.0186391	-0.0155764	-0.013674
103.2	-0.0448941	-0.0376268	-0.0348444	-0.0326812	-0.0304849	-0.0265348	-0.0242694	-0.021364	-0.0200016	-0.0186325	-0.015573	-0.0136718
103.5	-0.0448813	-0.0376252	-0.034823	-0.0326771	-0.0304845	-0.0265323	-0.0242609	-0.0213562	-0.0200009	-0.0186218	-0.0155709	-0.0136709
103.8	-0.0448795	-0.037622	-0.0348201	-0.0326735	-0.0304835	-0.0265307	-0.0242508	-0.0213543	-0.0199923	-0.0186151	-0.0155691	-0.0136701
104.1	-0.0448633	-0.0376139	-0.0348166	-0.0326659	-0.0304799	-0.0265207	-0.0242426	-0.0213508	-0.0199882	-0.0186138	-0.0155687	-0.0136586
104.4	-0.0448587	-0.0376053	-0.0348154	-0.0326562	-0.0304766	-0.0265155	-0.0242425	-0.0213475	-0.0199864	-0.0186123	-0.0155685	-0.0136577
104.7	-0.0448564	-0.0376036	-0.0347993	-0.0326408	-0.0304764	-0.0265098	-0.0242217	-0.0213424	-0.0199778	-0.0186097	-0.0155617	-0.0136532
105	-0.0448427	-0.0376016	-0.0347931	-0.0326391	-0.0304661	-0.0264985	-0.0242199	-0.0213393	-0.0199753	-0.0186072	-0.0155606	-0.0136477
105.3	-0.0448392	-0.0375989	-0.0347898	-0.0326344	-0.0304625	-0.0264939	-0.0242194	-0.0213356	-0.0199679	-0.0186032	-0.0155593	-0.0136453
105.6	-0.0448307	-0.0375989	-0.0347897	-0.0326321	-0.0304622	-0.0264932	-0.0242185	-0.0213299	-0.0199644	-0.018602	-0.0155588	-0.0136356
105.9	-0.044822	-0.0375883	-0.0347848	-0.0326305	-0.0304616	-0.0264927	-0.0242099	-0.0213222	-0.0199632	-0.018591	-0.0155564	-0.0136352
106.2	-0.0448204	-0.0375853	-0.0347759	-0.0326302	-0.03046	-0.0264885	-0.0242088	-0.0213172	-0.0199614	-0.0185793	-0.015555	-0.0136314
106.5	-0.044817	-0.0375798	-0.0347732	-0.0326293	-0.0304578	-0.0264844	-0.0242044	-0.0213168	-0.0199594	-0.0185749	-0.0155539	-0.0136298
106.8	-0.0448077	-0.0375767	-0.0347716	-0.0326281	-0.0304573	-0.0264829	-0.0242029	-0.0213156	-0.0199583	-0.0185714	-0.0155537	-0.0136293
107.1	-0.0448073	-0.0375764	-0.0347692	-0.0326143	-0.0304548	-0.0264809	-0.0241899	-0.0213144	-0.0199554	-0.0185704	-0.015548	-0.0136276
107.4	-0.044806	-0.0375691	-0.034765	-0.032607	-0.0304405	-0.0264753	-0.0241848	-0.0213134	-0.0199497	-0.0185703	-0.0155478	-0.0136161
107.7	-0.0448004	-0.0375677	-0.0347635	-0.0325917	-0.0304393	-0.0264751	-0.0241781	-0.0213104	-0.019948	-0.0185687	-0.0155446	-0.0136138
108	-0.0447987	-0.0375587	-0.0347613	-0.0325879	-0.0304362	-0.0264711	-0.0241608	-0.0213006	-0.019944	-0.0185682	-0.0155411	-0.0136116
108.3	-0.0447909	-0.0375481	-0.0347586	-0.0325877	-0.03043	-0.026467	-0.0241589	-0.0212953	-0.0199351	-0.0185654	-0.0155395	-0.0136101
108.6	-0.0447873	-0.0375438	-0.0347532	-0.0325831	-0.03043	-0.0264625	-0.0241497	-0.0212871	-0.0199233	-0.0185626	-0.0155381	-0.0136075
108.9	-0.0447859	-0.0375411	-0.0347482	-0.0325791	-0.0304162	-0.0264594	-0.0241489	-0.0212836	-0.0199226	-0.0185602	-0.0155376	-0.0135981
109.2	-0.0447816	-0.0375393	-0.0347419	-0.0325774	-0.0304145	-0.0264437	-0.0241366	-0.0212821	-0.0199187	-0.018556	-0.0155368	-0.0135966
109.5	-0.0447775	-0.0375284	-0.0347394	-0.0325757	-0.0304138	-0.0264429	-0.0241364	-0.0212789	-0.0199091	-0.0185536	-0.0155356	-0.0135927
109.8	-0.0447759	-0.0375267	-0.0347305	-0.0325719	-0.0304076	-0.0264414	-0.0241361	-0.0212769	-0.0199012	-0.0185501	-0.015535	-0.0135897
110.1	-0.0447757	-0.0375224	-0.034725	-0.0325641	-0.0304029	-0.0264347	-0.0241337	-0.0212746	-0.0199	-0.0185489	-0.0155349	-0.0135889
110.4	-0.0447612	-0.037517	-0.0347079	-0.0325625	-0.0304025	-0.0264206	-0.0241327	-0.0212676	-0.019899	-0.0185478	-0.0155344	-0.0135879
110.7	-0.0447581	-0.0375159	-0.0346959	-0.0325625	-0.0303996	-0.0264203	-0.0241321	-0.0212667	-0.0198958	-0.0185464	-0.0155328	-0.0135872
111	-0.0447524	-0.0375028	-0.0346926	-0.0325535	-0.0303992	-0.0264068	-0.0241302	-0.0212666	-0.01989	-0.0185406	-0.0155328	-0.0135872
111.3	-0.044752	-0.0375019	-0.0346873	-0.0325534	-0.0303926	-0.0264057	-0.0241267	-0.0212657	-0.019888	-0.0185386	-0.0155314	-0.0135866
111.6	-0.0447494	-0.0374974	-0.034676	-0.0325464	-0.0303883	-0.0264052	-0.0241198	-0.0212645	-0.0198872	-0.0185367	-0.0155294	-0.013581
111.9	-0.0447465	-0.0374914	-0.0346628	-0.0325418	-0.0303833	-0.0264016	-0.0241174	-0.0212627	-0.019885	-0.0185347	-0.0155232	-0.0135763
112.2	-0.0447276	-0.0374894	-0.034653	-0.0325374	-0.0303757	-0.0264002	-0.0241144	-0.0212582	-0.0198829	-0.0185299	-0.0155231	-0.0135694
112.5	-0.0447255	-0.0374894	-0.034652	-0.0325275	-0.0303695	-0.026399	-0.0241137	-0.0212555	-0.019882	-0.0185278	-0.0155225	-0.013569
112.8	-0.0447254	-0.0374808	-0.0346501	-0.0325249	-0.030364	-0.0263964	-0.0241086	-0.0212522	-0.0198773	-0.0185216	-0.0155214	-0.0135685
113.1	-0.0447244	-0.0374798	-0.0346397	-0.0325217	-0.0303622	-0.026391	-0.0241067	-0.0212496	-0.019874	-0.0185199	-0.0155194	-0.0135673
113.4	-0.0447219	-0.0374772	-0.0346355	-0.0325207	-0.0303573	-0.0263875	-0.0241058	-0.0212458	-0.019869	-0.0185181	-0.0155192	-0.0135627
113.7	-0.0447093	-0.0374757	-0.0346333	-0.0325199	-0.0303526	-0.0263837	-0.0240897	-0.0212429	-0.0198664	-0.0185175	-0.015519	-0.0135597
114	-0.0447055	-0.0374741	-0.0346264	-0.0325167	-0.0303457	-0.0263834	-0.0240887	-0.0212428	-0.0198655	-0.0185174	-0.0155176	-0.0135564
114.3	-0.0446936	-0.0374722	-0.0346242	-0.032503	-0.0303205	-0.0263772	-0.0240746	-0.0212404	-0.0198637	-0.0185125	-0.0155174	-0.013555
114.6	-0.044693	-0.0374664	-0.0346238	-0.0324943	-0.0303128	-0.0263768	-0.0240707	-0.021229	-0.0198575	-0.0185097	-0.0155164	-0.0135527
114.9	-0.0446929	-0.0374451	-0.0346219	-0.0324933	-0.0303106	-0.0263603	-0.0240684	-0.021225	-0.0198559	-0.0185037	-0.0155162	-0.0135485
115.2	-0.0446914	-0.037443	-0.0346209	-0.0324908	-0.0303083	-0.0263549	-0.0240642	-0.021225	-0.0198533	-0.0185011	-0.0155159	-0.0135481
115.5	-0.0446859	-0.0374398	-0.0346084	-0.0324871	-0.0303077	-0.0263534	-0.0240631	-0.0212242	-0.0198524	-0.0184882	-0.0155157	-0.0135471
115.8	-0.044653	-0.0374393	-0.034603	-0.0324804	-0.0303031	-0.0263447	-0.0240517	-0.0212224	-0.0198507	-0.0184875	-0.0155131	-0.0135455
116.1	-0.0446493	-0.0374388	-0.034602	-0.0324794	-0.0302988	-0.0263444	-0.0240502	-0.02122	-0.0198487	-0.0184854	-0.0155103	-0.0135433
116.4	-0.0446476	-0.0374362	-0.0345959	-0.0324765	-0.0302987	-0.0263302	-0.0240438	-0.0212097	-0.0198449	-0.0184816	-0.0155102	-0.0135332
116.7	-0.0446343	-0.0374262	-0.0345898	-0.0324746	-0.030297	-0.0263138	-0.0240413	-0.0212073	-0.0198437	-0.0184765	-0.0155082	-0.0135286
117	-0.0446242	-0.0374188	-0.034578	-0.0324728	-0.0302963	-0.0263073	-0.0240381	-0.0212063	-0.0198431	-0.0184714	-0.0155065	-0.0135281
117.3	-0.0446172	-0.0374175	-0.0345745	-0.032471	-0.0302901	-0.0263029	-0.0240239	-0.0212055	-0.0198392	-0.0184704	-0.0155059	-0.0135267
117.6	-0.0446122	-0.0374139	-0.034574	-0.0324695	-0.03029	-0.0263016	-0.0240234	-0.0212006	-0.0198363	-0.0184585	-0.0155041	-0.0135265
117.9	-0.0446116	-0.0374123	-0.0345683	-0.0324669	-0.0302873	-0.0262932	-0.0240127	-0.0211998	-0.019834	-0.0184574	-0.0155017	-0.0135212
118.2	-0.0446071	-0.0374106	-0.0345554	-0.0324586	-0.0302861	-0.0262867	-0.0239961	-0.0211878	-0.0198316	-0.0184562	-0.0155004	-0.0135194
118.5	-0.0446045	-0.0374089	-0.0345548	-0.0324586	-0.0302836	-0.0262689	-0.0239808	-0.0211864	-0.0198296	-0.0184485	-0.0154997	-0.0135179
118.8	-0.0446037	-0.0374042	-0.0345493	-0.0324539	-0.0302716	-0.0262558	-0.0239757	-0.0211839	-0.0198256	-0.0184447	-0.0154991	-0.0135133
119.1	-0.0446022	-0.0374042	-0.0345463	-0.0324503	-0.0302711	-0.0262545	-0.0239712	-0.0211831	-0.0198166	-0.0184416	-0.0154951	-0.0135126
119.4	-0.0445972	-0.0373919	-0.0345408	-0.0324446	-0.0302695	-0.0262511	-0.0239607	-0.021181	-0.0198048	-0.0184345	-0.0154944	-0.0135085
119.7	-0.0445891	-0.0373902	-0.0345204	-0.0324434	-0.0302634	-0.0262485	-0.0239516	-0.0211806	-0.0198013	-0.0184331	-0.0154924	-0.0135077
120	-0.0445809	-0.0373828	-0.0345088	-0.0324384	-0.0302383	-0.0262374	-0.0239457	-0.0211785	-0.0197943	-0.018432	-0.0154842	-0.0134968
120.3	-0.0445729	-0.0373814	-0.0344997	-0.0324315	-0.030237	-0.0262349	-0.023944	-0.0211778	-0.0197892	-0.0184244	-0.0154842	-0.0134966
120.6	-0.0445669	-0.0373728	-0.0344948	-0.0324282	-0.0302335	-0.0262334	-0.0239407	-0.0211742	-0.0197886	-0.0184233	-0.0154832	-0.0134961
120.9	-0.0445536	-0.0373716	-0.0344917	-0.0324243	-0.0302285	-0.02622	-0.0239329	-0.0211685	-0.0197858	-0.0184223	-0.0154822	-0.0134945
121.2	-0.0445531	-0.0373667	-0.034489	-0.0324198	-0.0302182	-0.0262197	-0.0239256	-0.0211672	-0.0197757	-0.0184211	-0.0154818	-0.0134934
121.5	-0.0445504	-0.0373635	-0.0344887	-0.032418	-0.0302104	-0.026214	-0.0239197	-0.0211653	-0.0197738	-0.0184179	-0.0154757	-0.0134904
121.8	-0.0445501	-0.0373588	-0.0344876	-0.0324101	-0.0302073	-0.0262092	-0.0239174	-0.0211597	-0.0197714	-0.0184173	-0.0154747	-0.0134769
122.1	-0.0445501	-0.0373234	-0.0344866	-0.0324085	-0.0302051	-0.0262045	-0.0239161	-0.021157	-0.019769	-0.0184163	-0.0154702	-0.0134726
122.4	-0.0445438	-0.0373154	-0.0344671	-0.0324084	-0.0301952	-0.0262003	-0.023911	-0.0211561	-0.0197666	-0.0184073	-0.0154692	-0.0134714
122.7	-0.0445426	-0.0373113	-0.0344553	-0.0324072	-0.0301911	-0.0261914	-0.0239099	-0.0211512	-0.0197638	-0.0184027	-0.0154691	-0.0134705
123	-0.0445373	-0.0373098	-0.0344487	-0.0323969	-0.0301896	-0.0261882	-0.0239012	-0.0211456	-0.0197635	-0.0183985	-0.0154685	-0.0134641
123.3	-0.0445332	-0.037306	-0.0344482	-0.0323934	-0.0301858	-0.0261875	-0.0238993	-0.0211455	-0.0197603	-0.0183971	-0.0154677	-0.013463
123.6	-0.0444981	-0.0373058	-0.0344412	-0.0323867	-0.0301849	-0.0261817	-0.0238897	-0.021144	-0.01976	-0.0183932	-0.0154673	-0.0134613
123.9	-0.0444912	-0.0373045	-0.0344369	-0.0323836	-0.0301658	-0.0261781	-0.0238853	-0.0211424	-0.0197562	-0.0183929	-0.0154668	-0.0134574
124.2	-0.0444834	-0.0372962	-0.0344359	-0.0323814	-0.0301525	-0.0261773	-0.0238769	-0.0211424	-0.0197536	-0.018387	-0.0154656	-0.013452
124.5	-0.0444694	-0.0372951	-0.034435	-0.0323813	-0.0301502	-0.0261752	-0.0238767	-0.0211424	-0.0197471	-0.0183766	-0.0154651	-0.0134515
124.8	-0.0444662	-0.0372922	-0.0344276	-0.0323805	-0.0301391	-0.0261744	-0.0238695	-0.0211423	-0.0197428	-0.018375	-0.0154606	-0.0134434
125.1	-0.0444637	-0.0372906	-0.0344273	-0.0323732	-0.0301387	-0.0261732	-0.0238651	-0.021135	-0.0197414	-0.0183632	-0.0154568	-0.0134431
125.4	-0.0444625	-0.0372812	-0.034426	-0.0323688	-0.030136	-0.0261696	-0.0238632	-0.0211287	-0.0197389	-0.0183573	-0.0154436	-0.0134425
125.7	-0.0444432	-0.0372793	-0.0344093	-0.0323671	-0.0301335	-0.0261677	-0.0238606	-0.0211271	-0.0197307	-0.0183481	-0.0154433	-0.0134389
126	-0.0444358	-0.0372786	-0.0343921	-0.0323636	-0.0301177	-0.0261673	-0.0238441	-0.0211233	-0.0197265	-0.0183411	-0.0154426	-0.0134383
126.3	-0.0444347	-0.0372705	-0.034392	-0.0323595	-0.030109	-0.0261647	-0.0238344	-0.021122	-0.0197187	-0.0183375	-0.0154394	-0.0134359
126.6	-0.0444249	-0.0372653	-0.034386	-0.0323548	-0.0301057	-0.0261594	-0.0238321	-0.0211207	-0.019705	-0.0183355	-0.0154381	-0.0134315
126.9	-0.0444234	-0.0372608	-0.0343823	-0.0323547	-0.0301054	-0.0261365	-0.0238313	-0.021119	-0.0197028	-0.0183352	-0.0154378	-0.0134252
127.2	-0.0444221	-0.0372547	-0.0343731	-0.0323488	-0.0301007	-0.0261297	-0.0238303	-0.0211009	-0.0197016	-0.0183318	-0.0154354	-0.0134224
127.5	-0.0444179	-0.0372473	-0.0343691	-0.0323433	-0.0300958	-0.026113	-0.0238113	-0.0210925	-0.0196958	-0.0183311	-0.0154337	-0.0134222
127.8	-0.0444175	-0.03724	-0.0343641	-0.0323413	-0.0300943	-0.0261039	-0.0237956	-0.0210898	-0.0196939	-0.0183296	-0.0154335	-0.0134203
128.1	-0.044407	-0.0372386	-0.0343616	-0.032339	-0.0300924	-0.0260952	-0.0237931	-0.0210887	-0.0196887	-0.0183291	-0.0154331	-0.0134193
128.4	-0.0444067	-0.0372382	-0.0343553	-0.032336	-0.0300914	-0.0260863	-0.0237836	-0.0210819	-0.0196838	-0.018325	-0.0154318	-0.0134181
128.7	-0.0444066	-0.0372373	-0.0343356	-0.032331	-0.0300765	-0.0260735	-0.0237827	-0.0210809	-0.0196806	-0.0183219	-0.0154283	-0.0134142
129	-0.0444061	-0.0372362	-0.0343327	-0.0323268	-0.0300586	-0.0260726	-0.0237805	-0.0210703	-0.0196728	-0.018315	-0.0154254	-0.0134128
129.3	-0.044403	-0.0372327	-0.0343316	-0.0323246	-0.0300582	-0.0260702	-0.023777	-0.0210641	-0.0196668	-0.0183126	-0.0154248	-0.0134106
129.6	-0.0443846	-0.0372138	-0.0343265	-0.032312	-0.030053	-0.0260645	-0.0237749	-0.0210546	-0.0196594	-0.0183096	-0.0154183	-0.0134102
129.9	-0.044376	-0.0372128	-0.0343214	-0.0323062	-0.0300522	-0.0260631	-0.0237736	-0.0210543	-0.0196574	-0.0183072	-0.0154169	-0.013409
130.2	-0.0443729	-0.0372094	-0.034315	-0.0322978	-0.0300443	-0.026058	-0.0237663	-0.0210539	-0.0196536	-0.018306	-0.0154159	-0.0134041
130.5	-0.0443721	-0.0371931	-0.034308	-0.0322973	-0.030041	-0.0260519	-0.0237583	-0.0210495	-0.0196527	-0.0183008	-0.0154149	-0.0134039
130.8	-0.0443686	-0.0371834	-0.0342991	-0.0322963	-0.0300403	-0.0260433	-0.023752	-0.0210485	-0.0196454	-0.0182976	-0.0154138	-0.0134006
131.1	-0.0443606	-0.0371764	-0.0342952	-0.032296	-0.0300294	-0.0260402	-0.0237504	-0.0210475	-0.0196419	-0.0182975	-0.0154106	-0.0133972
131.4	-0.044355	-0.0371747	-0.0342952	-0.0322955	-0.0300284	-0.0260212	-0.0237496	-0.0210453	-0.0196305	-0.0182937	-0.0154095	-0.013395
131.7	-0.0443536	-0.037172	-0.0342761	-0.0322939	-0.0300276	-0.02601	-0.0237364	-0.0210441	-0.0196282	-0.0182905	-0.0154084	-0.0133947
132	-0.0443348	-0.0371652	-0.0342753	-0.0322868	-0.0300193	-0.0259996	-0.0237277	-0.0210434	-0.0196267	-0.0182879	-0.0154056	-0.0133893
132.3	-0.0443325	-0.037162	-0.0342665	-0.0322766	-0.0300186	-0.0259936	-0.0237224	-0.0210419	-0.0196257	-0.0182867	-0.015405	-0.0133822
132.6	-0.0443228	-0.0371582	-0.0342556	-0.0322745	-0.030004	-0.0259922	-0.0237222	-0.0210375	-0.019621	-0.0182827	-0.0154025	-0.0133804
132.9	-0.0443196	-0.0371541	-0.0342539	-0.0322663	-0.0300024	-0.02599	-0.0237167	-0.021032	-0.0196209	-0.0182819	-0.0153979	-0.0133778
133.2	-0.0443069	-0.0371522	-0.0342538	-0.0322629	-0.0299976	-0.025983	-0.0237017	-0.0210306	-0.0196208	-0.0182819	-0.0153915	-0.0133759
133.5	-0.0443046	-0.037149	-0.0342407	-0.032258	-0.0299859	-0.0259814	-0.0236989	-0.0210281	-0.0196182	-0.018269	-0.0153894	-0.0133741
133.8	-0.0443039	-0.0371482	-0.0342393	-0.0322552	-0.0299813	-0.025979	-0.0236844	-0.0210251	-0.0196174	-0.0182683	-0.0153891	-0.0133628
134.1	-0.0442919	-0.0371441	-0.0342367	-0.0322462	-0.0299795	-0.0259787	-0.0236812	-0.0210243	-0.0196168	-0.018265	-0.0153854	-0.0133587
134.4	-0.0442872	-0.0371436	-0.0342231	-0.0322406	-0.0299778	-0.0259735	-0.0236704	-0.0210218	-0.0196161	-0.0182622	-0.0153824	-0.0133562
134.7	-0.0442759	-0.0371296	-0.0342104	-0.0322402	-0.0299769	-0.0259722	-0.0236578	-0.0210147	-0.0196146	-0.0182582	-0.0153788	-0.0133539
135	-0.0442718	-0.0371223	-0.03421	-0.0322396	-0.0299742	-0.0259643	-0.0236569	-0.0210146	-0.0196116	-0.0182505	-0.0153785	-0.013353
135.3	-0.0442666	-0.0371164	-0.0342092	-0.0322339	-0.0299714	-0.0259477	-0.0236546	-0.0210096	-0.0196026	-0.0182464	-0.0153758	-0.0133518
135.6	-0.0442584	-0.037116	-0.0342057	-0.0322282	-0.029971	-0.0259457	-0.0236481	-0.0210023	-0.0196004	-0.0182438	-0.0153752	-0.013351
135.9	-0.0442574	-0.0371092	-0.0342049	-0.0322253	-0.0299659	-0.0259433	-0.0236477	-0.0210022	-0.0195953	-0.0182411	-0.0153717	-0.0133493
136.2	-0.0442179	-0.0370964	-0.0342017	-0.0322189	-0.029962	-0.0259374	-0.0236435	-0.0210016	-0.0195935	-0.0182248	-0.0153705	-0.0133447
136.5	-0.0442157	-0.0370912	-0.0341996	-0.0322138	-0.0299595	-0.0259284	-0.0236405	-0.0209998	-0.0195851	-0.0182239	-0.0153694	-0.0133412
136.8	-0.0442144	-0.0370864	-0.034199	-0.0322106	-0.0299586	-0.0259252	-0.0236396	-0.0209988	-0.0195745	-0.0182223	-0.0153691	-0.0133386
137.1	-0.0442128	-0.0370825	-0.0341941	-0.0322082	-0.0299579	-0.0259249	-0.0236376	-0.0209968	-0.0195743	-0.0182155	-0.0153644	-0.0133371
137.4	-0.0441947	-0.0370775	-0.0341904	-0.0322059	-0.0299538	-0.0259147	-0.0236369	-0.0209963	-0.0195714	-0.0182141	-0.0153626	-0.0133318
137.7	-0.044194	-0.0370768	-0.0341892	-0.0321977	-0.0299485	-0.0259103	-0.023629	-0.0209927	-0.0195593	-0.0182124	-0.0153623	-0.0133317
138	-0.0441609	-0.0370745	-0.0341708	-0.0321908	-0.029944	-0.0259092	-0.0236289	-0.0209913	-0.0195573	-0.0182038	-0.0153581	-0.0133165
138.3	-0.0441607	-0.0370706	-0.0341677	-0.0321904	-0.02994	-0.0259055	-0.0236262	-0.0209849	-0.0195555	-0.0182029	-0.015358	-0.0133151
138.6	-0.0441556	-0.0370697	-0.0341659	-0.0321889	-0.0299113	-0.0259051	-0.0236146	-0.0209836	-0.0195531	-0.0182024	-0.015352	-0.0133128
138.9	-0.0441538	-0.0370654	-0.0341657	-0.0321877	-0.0299089	-0.0259017	-0.0236122	-0.0209797	-0.0195531	-0.0182008	-0.0153509	-0.0133083
139.2	-0.044152	-0.0370503	-0.0341522	-0.0321866	-0.0299077	-0.0259016	-0.0236115	-0.0209746	-0.0195514	-0.0182	-0.0153488	-0.0133033
139.5	-0.0441438	-0.0370488	-0.0341515	-0.0321861	-0.0299074	-0.0259003	-0.0236026	-0.0209745	-0.0195496	-0.0181946	-0.0153477	-0.0133025
139.8	-0.0441438	-0.037045	-0.0341472	-0.0321842	-0.0299067	-0.0258984	-0.0235931	-0.0209737	-0.019548	-0.0181914	-0.0153431	-0.0133014
140.1	-0.0441399	-0.0370427	-0.0341466	-0.032181	-0.0299065	-0.0258784	-0.0235838	-0.0209722	-0.0195477	-0.0181914	-0.0153418	-0.0133007
140.4	-0.0441397	-0.0370402	-0.034139	-0.0321786	-0.0299028	-0.0258721	-0.0235833	-0.0209716	-0.0195463	-0.0181901	-0.0153403	-0.0132878
140.7	-0.0441372	-0.0370356	-0.0341371	-0.0321755	-0.0298882	-0.0258716	-0.0235832	-0.020968	-0.019545	-0.0181878	-0.0153387	-0.0132813
141	-0.0441337	-0.0370321	-0.0341371	-0.0321749	-0.029874	-0.0258709	-0.0235698	-0.0209647	-0.0195256	-0.0181772	-0.0153347	-0.0132788
141.3	-0.0441296	-0.0370282	-0.0341249	-0.0321633	-0.0298652	-0.0258653	-0.0235663	-0.0209639	-0.0195234	-0.0181704	-0.0153343	-0.0132782
141.6	-0.0441239	-0.0370279	-0.0341232	-0.0321633	-0.0298651	-0.0258459	-0.0235621	-0.0209631	-0.0195158	-0.0181704	-0.0153338	-0.0132687
141.9	-0.0441156	-0.0370213	-0.0341208	-0.0321547	-0.0298546	-0.0258448	-0.0235554	-0.020959	-0.0194993	-0.0181686	-0.0153336	-0.0132634
142.2	-0.0441139	-0.0370117	-0.0341151	-0.0321545	-0.0298442	-0.0258356	-0.0235513	-0.0209582	-0.0194966	-0.0181675	-0.0153335	-0.0132579
142.5	-0.0441102	-0.0369961	-0.0341131	-0.0321522	-0.0298436	-0.025834	-0.0235486	-0.0209475	-0.0194893	-0.0181647	-0.0153308	-0.0132551
142.8	-0.0441055	-0.0369875	-0.0341095	-0.0321513	-0.0298416	-0.0258199	-0.0235472	-0.0209455	-0.0194831	-0.0181615	-0.015328	-0.013255
143.1	-0.0441052	-0.0369868	-0.0341064	-0.0321503	-0.0298225	-0.0258198	-0.0235414	-0.0209435	-0.0194799	-0.0181606	-0.0153266	-0.0132532
143.4	-0.0441041	-0.0369834	-0.0340896	-0.0321474	-0.0298157	-0.0258185	-0.0235317	-0.020942	-0.0194763	-0.0181598	-0.0153265	-0.0132453
143.7	-0.0441028	-0.0369824	-0.0340876	-0.032147	-0.0298147	-0.0258159	-0.023528	-0.0209399	-0.0194742	-0.0181584	-0.0153261	-0.0132433
144	-0.0440993	-0.0369789	-0.0340788	-0.0321469	-0.0297979	-0.0258072	-0.0235161	-0.0209389	-0.019469	-0.0181534	-0.0153252	-0.0132419
144.3	-0.0440785	-0.036977	-0.0340656	-0.0321292	-0.0297857	-0.0258017	-0.023512	-0.0209299	-0.0194672	-0.0181467	-0.0153241	-0.0132411
144.6	-0.0440762	-0.0369762	-0.0340587	-0.0321267	-0.0297839	-0.0257999	-0.023506	-0.0209286	-0.0194656	-0.0181465	-0.0153237	-0.013241
144.9	-0.0440755	-0.036967	-0.0340475	-0.0321247	-0.0297818	-0.0257978	-0.0235028	-0.0209278	-0.0194644	-0.0181401	-0.0153233	-0.0132372
145.2	-0.0440754	-0.0369592	-0.0340473	-0.0321245	-0.0297816	-0.0257881	-0.0234823	-0.0209228	-0.019464	-0.0181333	-0.015323	-0.0132302
145.5	-0.0440719	-0.0369568	-0.0340374	-0.0321223	-0.0297765	-0.0257827	-0.0234787	-0.0209218	-0.0194619	-0.0181321	-0.0153152	-0.0132249
145.8	-0.0440653	-0.0369528	-0.0340304	-0.0321172	-0.0297745	-0.0257809	-0.0234718	-0.0209201	-0.0194612	-0.0181256	-0.0153146	-0.0132245
146.1	-0.0440551	-0.0369402	-0.033998	-0.0321097	-0.0297677	-0.025778	-0.0234686	-0.0209161	-0.01946	-0.0181247	-0.0153125	-0.0132242
146.4	-0.0440417	-0.0369393	-0.0339958	-0.0321073	-0.0297655	-0.0257618	-0.0234601	-0.0209126	-0.0194568	-0.0181229	-0.0153118	-0.0132223
146.7	-0.0440389	-0.0369344	-0.0339956	-0.0321054	-0.0297637	-0.0257595	-0.0234459	-0.0209041	-0.0194566	-0.0181162	-0.0153098	-0.0132222
147	-0.0440292	-0.036925	-0.0339875	-0.0321052	-0.029763	-0.0257573	-0.0234358	-0.020899	-0.0194467	-0.0181156	-0.0153078	-0.0132222
147.3	-0.0440227	-0.036919	-0.0339845	-0.0321032	-0.0297614	-0.0257572	-0.0234348	-0.0208905	-0.0194333	-0.0181156	-0.0153061	-0.0132178
147.6	-0.0440214	-0.0369172	-0.0339824	-0.0320966	-0.0297546	-0.0257544	-0.0234336	-0.0208868	-0.0194327	-0.0181142	-0.0153055	-0.0132123
147.9	-0.044011	-0.0369152	-0.0339817	-0.0320854	-0.029749	-0.0257527	-0.0234285	-0.0208861	-0.0194289	-0.0181122	-0.0153037	-0.0132108
148.2	-0.0440104	-0.0369136	-0.033979	-0.0320845	-0.0297452	-0.0257319	-0.0234252	-0.0208749	-0.0194285	-0.018112	-0.0153027	-0.0132096
148.5	-0.044009	-0.0369097	-0.033967	-0.0320815	-0.0297449	-0.0257131	-0.0234243	-0.0208743	-0.0194243	-0.0181116	-0.0153018	-0.0132055
148.8	-0.043999	-0.0369024	-0.0339657	-0.0320803	-0.0297437	-0.0257121	-0.0234237	-0.0208741	-0.0194237	-0.0181007	-0.0152999	-0.0132038
149.1	-0.0439848	-0.036884	-0.0339613	-0.0320796	-0.0297413	-0.0257024	-0.0234224	-0.0208733	-0.0194204	-0.0180983	-0.0152975	-0.0132015
149.4	-0.043981	-0.0368812	-0.033958	-0.0320764	-0.0297299	-0.0256978	-0.0234079	-0.0208686	-0.0194202	-0.0180844	-0.0152964	-0.0132005
149.7	-0.0439735	-0.0368791	-0.0339508	-0.0320761	-0.0297297	-0.025696	-0.023393	-0.0208681	-0.0194192	-0.018083	-0.0152928	-0.013195
150	-0.0439683	-0.0368727	-0.0339452	-0.0320734	-0.0297229	-0.0256896	-0.0233922	-0.0208623	-0.0194123	-0.018083	-0.0152927	-0.013195
150.3	-0.0439639	-0.0368724	-0.0339373	-0.0320719	-0.0297197	-0.0256891	-0.0233882	-0.0208596	-0.0194081	-0.0180814	-0.0152915	-0.0131852
150.6	-0.0439629	-0.0368679	-0.0339322	-0.0320706	-0.0297116	-0.0256869	-0.0233864	-0.0208582	-0.019404	-0.0180748	-0.0152912	-0.0131842
150.9	-0.0439581	-0.0368625	-0.0339266	-0.0320697	-0.0297103	-0.0256815	-0.0233828	-0.0208535	-0.0194036	-0.0180724	-0.0152907	-0.0131827
151.2	-0.0439565	-0.0368618	-0.0339107	-0.0320695	-0.0297092	-0.0256801	-0.0233815	-0.0208514	-0.0194003	-0.0180697	-0.0152867	-0.0131803
151.5	-0.0439554	-0.0368614	-0.0339105	-0.0320591	-0.0297016	-0.0256668	-0.0233744	-0.0208487	-0.019399	-0.0180619	-0.0152831	-0.0131715
151.8	-0.0439507	-0.0368595	-0.0339101	-0.0320551	-0.0296991	-0.0256655	-0.0233735	-0.0208481	-0.0193947	-0.0180615	-0.0152827	-0.0131681
152.1	-0.0439384	-0.0368517	-0.0339061	-0.0320512	-0.0296989	-0.0256651	-0.0233725	-0.0208432	-0.0193857	-0.0180592	-0.0152817	-0.0131603
152.4	-0.0439313	-0.0368369	-0.0339042	-0.0320479	-0.0296969	-0.0256575	-0.0233702	-0.0208393	-0.019385	-0.0180568	-0.0152766	-0.01316
152.7	-0.0439272	-0.0368351	-0.033898	-0.0320479	-0.0296966	-0.0256566	-0.0233697	-0.0208379	-0.0193832	-0.018052	-0.0152712	-0.0131589
153	-0.0439177	-0.0368306	-0.0338958	-0.0320437	-0.0296957	-0.0256518	-0.0233478	-0.020834	-0.0193771	-0.0180455	-0.0152706	-0.0131535
153.3	-0.0439164	-0.0368172	-0.0338948	-0.0320244	-0.0296872	-0.0256465	-0.0233459	-0.0208144	-0.0193746	-0.0180451	-0.0152693	-0.0131535
153.6	-0.0439063	-0.0368052	-0.0338909	-0.0320212	-0.0296859	-0.0256409	-0.0233457	-0.0208143	-0.0193726	-0.018045	-0.0152658	-0.0131475
153.9	-0.0439048	-0.0368032	-0.0338906	-0.032016	-0.029683	-0.0256397	-0.0233354	-0.0208121	-0.0193717	-0.0180437	-0.0152657	-0.0131421
154.2	-0.0438946	-0.0368007	-0.0338905	-0.0320157	-0.0296784	-0.0256384	-0.0233338	-0.020808	-0.0193685	-0.0180432	-0.0152645	-0.0131406
154.5	-0.0438941	-0.0367973	-0.0338871	-0.0320153	-0.0296751	-0.0256383	-0.0233273	-0.0208079	-0.0193613	-0.0180386	-0.0152628	-0.0131395
154.8	-0.0438866	-0.0367912	-0.0338818	-0.032014	-0.029673	-0.0256359	-0.0233272	-0.0208058	-0.0193572	-0.018037	-0.0152598	-0.0131394
155.1	-0.0438841	-0.0367869	-0.0338796	-0.0320104	-0.0296666	-0.0256342	-0.0233232	-0.0208045	-0.0193558	-0.0180263	-0.0152582	-0.013138
155.4	-0.0438826	-0.0367794	-0.033872	-0.0320011	-0.0296609	-0.0256284	-0.0233187	-0.0208	-0.019355	-0.0180249	-0.0152578	-0.013137
155.7	-0.0438689	-0.0367731	-0.0338715	-0.0319988	-0.0296476	-0.0256278	-0.023314	-0.0207969	-0.0193541	-0.0180223	-0.0152514	-0.0131337
156	-0.043862	-0.0367679	-0.0338447	-0.0319951	-0.0296431	-0.0256246	-0.0233131	-0.0207961	-0.0193505	-0.0180191	-0.015247	-0.0131332
156.3	-0.0438505	-0.0367675	-0.03384	-0.0319828	-0.0296391	-0.0256164	-0.0233069	-0.0207939	-0.0193477	-0.018018	-0.0152462	-0.0131313
156.6	-0.0438382	-0.0367674	-0.0338382	-0.0319784	-0.029638	-0.0256136	-0.0233063	-0.0207914	-0.0193464	-0.0180174	-0.0152459	-0.0131293
156.9	-0.0438293	-0.036749	-0.0338185	-0.0319781	-0.0296361	-0.0255937	-0.0232863	-0.0207884	-0.0193442	-0.0180062	-0.0152424	-0.013129
157.2	-0.0438221	-0.0367485	-0.0338178	-0.0319757	-0.0296249	-0.0255929	-0.0232834	-0.0207836	-0.0193433	-0.0179998	-0.0152421	-0.0131281
157.5	-0.0438163	-0.0367471	-0.0338112	-0.0319732	-0.0296025	-0.0255815	-0.023282	-0.0207789	-0.0193355	-0.017997	-0.0152416	-0.0131227
157.8	-0.0438149	-0.0367454	-0.0338092	-0.0319657	-0.0295977	-0.0255793	-0.0232785	-0.0207735	-0.0193348	-0.0179922	-0.0152409	-0.0131185
158.1	-0.0438084	-0.0367442	-0.0338087	-0.0319602	-0.0295955	-0.0255746	-0.0232779	-0.020771	-0.0193266	-0.0179905	-0.0152407	-0.0131183
158.4	-0.043806	-0.0367317	-0.0338038	-0.0319579	-0.0295846	-0.0255701	-0.0232778	-0.0207679	-0.0193236	-0.0179877	-0.0152401	-0.0131093
158.7	-0.0437983	-0.0367272	-0.0337993	-0.0319571	-0.0295834	-0.0255696	-0.0232601	-0.0207675	-0.019323	-0.0179875	-0.0152359	-0.0131076
159	-0.0437969	-0.0367216	-0.0337959	-0.0319544	-0.0295756	-0.0255555	-0.0232511	-0.0207667	-0.0193074	-0.017987	-0.015233	-0.0131057
159.3	-0.0437964	-0.0367194	-0.0337936	-0.0319518	-0.0295741	-0.0255543	-0.0232498	-0.0207656	-0.0193023	-0.0179854	-0.0152318	-0.0131026
159.6	-0.0437961	-0.0367178	-0.0337934	-0.0319496	-0.029574	-0.025548	-0.023249	-0.0207652	-0.0192968	-0.0179823	-0.0152317	-0.0131006
159.9	-0.0437894	-0.0367142	-0.0337724	-0.0319434	-0.0295733	-0.0255338	-0.0232334	-0.0207549	-0.0192941	-0.0179816	-0.0152308	-0.0130995
160.2	-0.0437879	-0.0367007	-0.0337643	-0.0319292	-0.0295716	-0.0255168	-0.0232265	-0.0207484	-0.0192899	-0.0179808	-0.0152307	-0.0130963
160.5	-0.0437814	-0.0366915	-0.0337598	-0.0319221	-0.0295711	-0.0255094	-0.0232264	-0.0207472	-0.019286	-0.0179752	-0.0152276	-0.0130955
160.8	-0.0437797	-0.036688	-0.033759	-0.0319204	-0.029562	-0.0255046	-0.0232221	-0.020742	-0.0192661	-0.017969	-0.0152255	-0.0130891
161.1	-0.0437771	-0.0366793	-0.0337574	-0.0319121	-0.0295619	-0.0255042	-0.0232194	-0.0207395	-0.0192635	-0.0179673	-0.0152248	-0.013088
161.4	-0.0437663	-0.0366784	-0.0337565	-0.0319084	-0.0295607	-0.0255028	-0.0232063	-0.0207311	-0.0192582	-0.0179634	-0.0152234	-0.0130864
161.7	-0.043762	-0.0366751	-0.0337554	-0.0318987	-0.0295563	-0.0255017	-0.0231957	-0.020725	-0.0192564	-0.0179613	-0.0152218	-0.0130816
162	-0.0437525	-0.036668	-0.0337479	-0.0318985	-0.0295514	-0.0254837	-0.0231941	-0.0207248	-0.0192562	-0.0179603	-0.0152194	-0.0130812
162.3	-0.0437453	-0.0366589	-0.0337398	-0.0318961	-0.0295511	-0.0254826	-0.023186	-0.0207244	-0.0192562	-0.0179592	-0.0152179	-0.0130806
162.6	-0.0437397	-0.0366569	-0.0337353	-0.0318961	-0.0295413	-0.0254779	-0.0231784	-0.0207176	-0.0192532	-0.017954	-0.0152147	-0.0130802
162.9	-0.0437378	-0.0366503	-0.0337252	-0.0318906	-0.02954	-0.0254731	-0.023174	-0.020717	-0.0192519	-0.0179465	-0.0152117	-0.013079
163.2	-0.043737	-0.0366473	-0.0336978	-0.0318883	-0.0295384	-0.0254654	-0.023173	-0.0207144	-0.0192519	-0.0179434	-0.0152081	-0.0130739
163.5	-0.0437321	-0.0366414	-0.0336843	-0.0318872	-0.0295236	-0.0254653	-0.0231579	-0.0207005	-0.0192397	-0.0179345	-0.0152054	-0.0130713
163.8	-0.0437292	-0.0366373	-0.0336774	-0.0318847	-0.0295203	-0.0254562	-0.0231435	-0.0206952	-0.0192362	-0.0179292	-0.0152048	-0.0130706
164.1	-0.0437256	-0.0366372	-0.0336771	-0.0318808	-0.0295138	-0.0254513	-0.0231407	-0.0206932	-0.0192304	-0.0179263	-0.0152046	-0.0130673
164.4	-0.0437226	-0.0366338	-0.0336662	-0.0318676	-0.0295008	-0.0254482	-0.0231338	-0.0206929	-0.0192265	-0.017918	-0.0152008	-0.0130659
164.7	-0.0437161	-0.0366329	-0.0336644	-0.0318636	-0.0295003	-0.0254477	-0.023131	-0.0206917	-0.0192259	-0.0179148	-0.0152007	-0.0130634
165	-0.0437134	-0.0366286	-0.0336522	-0.0318624	-0.0294757	-0.0254375	-0.0231188	-0.0206914	-0.0192243	-0.0179095	-0.015197	-0.0130581
165.3	-0.0437081	-0.036612	-0.0336517	-0.0318619	-0.0294666	-0.0254253	-0.0231172	-0.0206911	-0.0192146	-0.0179059	-0.0151928	-0.0130577
165.6	-0.0437031	-0.0366096	-0.0336428	-0.031858	-0.0294509	-0.0254238	-0.0231143	-0.0206887	-0.0192117	-0.0179053	-0.0151895	-0.0130486
165.9	-0.0437022	-0.0366001	-0.0336398	-0.0318568	-0.029444	-0.0254228	-0.0231043	-0.0206841	-0.0192089	-0.0179045	-0.0151887	-0.013048
166.2	-0.0436998	-0.036599	-0.0336395	-0.0318461	-0.0294436	-0.0254118	-0.0230984	-0.020682	-0.0192081	-0.0178989	-0.0151868	-0.0130467
166.5	-0.043682	-0.0365892	-0.0336305	-0.0318411	-0.0294293	-0.0254009	-0.0230929	-0.02068	-0.0192056	-0.0178985	-0.0151858	-0.0130453
166.8	-0.0436701	-0.0365865	-0.0336265	-0.0318382	-0.0294268	-0.0253946	-0.0230915	-0.0206755	-0.0192	-0.0178971	-0.0151844	-0.013045
167.1	-0.0436544	-0.0365793	-0.0336233	-0.0318368	-0.0294211	-0.0253941	-0.0230781	-0.0206753	-0.0191998	-0.0178947	-0.0151828	-0.0130353
167.4	-0.0436501	-0.036576	-0.0336227	-0.0318359	-0.0294052	-0.0253902	-0.0230719	-0.0206724	-0.0191984	-0.0178941	-0.0151814	-0.0130344
167.7	-0.0436461	-0.0365733	-0.0336158	-0.0318265	-0.0294052	-0.0253792	-0.0230556	-0.0206641	-0.0191902	-0.017889	-0.0151807	-0.013032
168	-0.0436358	-0.0365725	-0.0336141	-0.0318235	-0.0294047	-0.0253718	-0.0230522	-0.0206554	-0.01919	-0.0178874	-0.0151805	-0.013031
168.3	-0.0436333	-0.0365668	-0.0336121	-0.0318227	-0.0294041	-0.0253541	-0.0230492	-0.0206547	-0.0191852	-0.0178847	-0.0151739	-0.0130049
168.6	-0.0436282	-0.0365651	-0.0336114	-0.0318202	-0.0293933	-0.0253539	-0.0230425	-0.0206468	-0.0191811	-0.0178825	-0.0151716	-0.0130013
168.9	-0.0436161	-0.0365598	-0.0336073	-0.0318135	-0.029391	-0.0253525	-0.0230384	-0.0206458	-0.0191802	-0.0178822	-0.0151679	-0.012998
169.2	-0.0436141	-0.0365586	-0.0336029	-0.03181	-0.0293885	-0.0253516	-0.0230345	-0.0206378	-0.0191683	-0.0178768	-0.0151662	-0.0129933
169.5	-0.0436134	-0.0365554	-0.033591	-0.0318094	-0.0293875	-0.0253469	-0.0230311	-0.0206288	-0.019168	-0.0178747	-0.0151649	-0.0129928
169.8	-0.0436075	-0.0365484	-0.0335796	-0.0318087	-0.029386	-0.0253429	-0.0230216	-0.0206214	-0.0191672	-0.0178688	-0.0151647	-0.0129893
170.1	-0.0435868	-0.0365449	-0.0335748	-0.0318005	-0.0293843	-0.0253356	-0.0230137	-0.0206172	-0.0191657	-0.0178656	-0.0151646	-0.0129858
170.4	-0.0435822	-0.0365428	-0.0335741	-0.0317948	-0.0293827	-0.0253331	-0.0230093	-0.0206147	-0.0191612	-0.0178639	-0.015163	-0.0129768
170.7	-0.0435744	-0.0365404	-0.0335725	-0.0317899	-0.029378	-0.0253272	-0.0230083	-0.0206139	-0.0191572	-0.017863	-0.0151587	-0.0129764
171	-0.0435726	-0.0365388	-0.033565	-0.0317887	-0.0293747	-0.0253264	-0.0230053	-0.0206133	-0.019157	-0.0178614	-0.0151567	-0.0129633
171.3	-0.0435654	-0.0365248	-0.0335589	-0.0317868	-0.0293744	-0.0253205	-0.0230017	-0.0206124	-0.0191564	-0.017853	-0.0151561	-0.012963
171.6	-0.0435323	-0.0365211	-0.0335532	-0.0317686	-0.029369	-0.0253198	-0.0229922	-0.0206108	-0.0191533	-0.0178522	-0.0151514	-0.0129547
171.9	-0.0435164	-0.0365197	-0.0335527	-0.0317672	-0.0293681	-0.025319	-0.0229885	-0.0206095	-0.0191508	-0.0178508	-0.0151512	-0.0129508
172.2	-0.0435141	-0.0365189	-0.0335515	-0.0317647	-0.0293676	-0.0253066	-0.0229864	-0.0206031	-0.0191469	-0.0178447	-0.0151489	-0.0129506
172.5	-0.0434986	-0.0365068	-0.0335413	-0.0317615	-0.0293635	-0.0253004	-0.0229823	-0.0206002	-0.0191462	-0.017841	-0.0151475	-0.0129487
172.8	-0.0434952	-0.0364991	-0.0335151	-0.0317576	-0.0293581	-0.0252935	-0.0229779	-0.0205941	-0.019143	-0.0178322	-0.0151475	-0.0129405
173.1	-0.0434794	-0.0364909	-0.0335123	-0.0317389	-0.0293566	-0.0252906	-0.0229748	-0.0205927	-0.0191389	-0.0178314	-0.0151464	-0.0129396
173.4	-0.0434791	-0.0364813	-0.0335074	-0.0317385	-0.0293562	-0.0252694	-0.0229695	-0.0205915	-0.0191249	-0.0178298	-0.0151452	-0.0129378
173.7	-0.0434698	-0.0364734	-0.033506	-0.0317339	-0.0293551	-0.0252648	-0.0229684	-0.0205902	-0.019122	-0.0178204	-0.0151426	-0.0129364
174	-0.0434669	-0.0364689	-0.0334994	-0.0317266	-0.0293426	-0.0252594	-0.0229676	-0.0205882	-0.0191187	-0.0178097	-0.0151409	-0.0129361
174.3	-0.0434614	-0.0364638	-0.0334991	-0.0317261	-0.0293389	-0.025257	-0.0229593	-0.0205752	-0.0191146	-0.0178056	-0.0151393	-0.012935
174.6	-0.0434545	-0.0364554	-0.0334864	-0.0317227	-0.0293352	-0.0252476	-0.0229583	-0.0205735	-0.0191136	-0.0178037	-0.0151367	-0.0129342
174.9	-0.0434428	-0.036454	-0.0334735	-0.0317203	-0.0293163	-0.0252466	-0.0229582	-0.0205722	-0.0191101	-0.0178033	-0.0151364	-0.0129214
175.2	-0.0434394	-0.0364465	-0.0334722	-0.0317177	-0.0293153	-0.0252428	-0.0229528	-0.0205706	-0.0191041	-0.0177981	-0.0151349	-0.0129203
175.5	-0.0434374	-0.0364391	-0.0334634	-0.0317166	-0.029303	-0.025239	-0.0229482	-0.0205691	-0.0190987	-0.0177929	-0.0151328	-0.0129161
175.8	-0.0434334	-0.0364361	-0.0334558	-0.0317084	-0.0292989	-0.0252374	-0.0229438	-0.0205647	-0.0190961	-0.01779	-0.0151284	-0.0129153
176.1	-0.0434328	-0.0364358	-0.0334553	-0.0317063	-0.0292891	-0.0252354	-0.022941	-0.020546	-0.0190909	-0.0177897	-0.0151274	-0.0129139
176.4	-0.0434327	-0.0364242	-0.0334439	-0.0316977	-0.0292862	-0.0252294	-0.022928	-0.0205431	-0.0190898	-0.0177862	-0.0151241	-0.012909
176.7	-0.0434283	-0.0364242	-0.0334367	-0.031697	-0.0292783	-0.0252287	-0.0229221	-0.0205422	-0.0190843	-0.01778	-0.0151237	-0.012906
177	-0.0434282	-0.036409	-0.0334324	-0.0316956	-0.0292773	-0.0252284	-0.0229204	-0.0205399	-0.0190808	-0.0177799	-0.0151202	-0.0129053
177.3	-0.0434257	-0.036398	-0.0334254	-0.0316944	-0.0292765	-0.0252217	-0.0229039	-0.0205382	-0.0190713	-0.0177764	-0.0151194	-0.0129027
177.6	-0.0434227	-0.0363957	-0.0334234	-0.0316943	-0.029269	-0.0252204	-0.022901	-0.0205376	-0.0190713	-0.0177744	-0.0151174	-0.0129022
177.9	-0.0434219	-0.0363913	-0.0334218	-0.0316942	-0.0292583	-0.0252054	-0.0228981	-0.0205364	-0.0190619	-0.0177705	-0.0151156	-0.0128965
178.2	-0.0434038	-0.036391	-0.0334163	-0.0316942	-0.0292581	-0.0252039	-0.0228952	-0.0205341	-0.0190589	-0.0177645	-0.0151135	-0.0128922
178.5	-0.0433941	-0.0363888	-0.0334148	-0.0316901	-0.0292534	-0.0252038	-0.0228925	-0.0205332	-0.0190583	-0.0177636	-0.0151124	-0.0128919
178.8	-0.0433867	-0.0363868	-0.0334089	-0.0316866	-0.0292528	-0.0252014	-0.0228824	-0.0205318	-0.0190579	-0.0177619	-0.0151041	-0.0128917
179.1	-0.0433849	-0.0363754	-0.0334024	-0.0316789	-0.0292499	-0.0251992	-0.0228754	-0.0205271	-0.0190553	-0.0177618	-0.0151041	-0.0128905
179.4	-0.0433746	-0.0363734	-0.0333952	-0.0316783	-0.0292497	-0.0251897	-0.0228736	-0.0205237	-0.019048	-0.0177574	-0.0151021	-0.0128901
179.7	-0.0433693	-0.0363708	-0.0333904	-0.0316754	-0.0292474	-0.0251888	-0.0228653	-0.020523	-0.0190453	-0.0177497	-0.0150997	-0.0128886
180	-0.0433674	-0.0363685	-0.0333718	-0.0316682	-0.0292435	-0.0251729	-0.0228636	-0.0205207	-0.0190407	-0.0177482	-0.0150996	-0.0128826
180.3	-0.0433639	-0.0363683	-0.0333675	-0.0316656	-0.0292419	-0.025167	-0.0228442	-0.0205184	-0.0190342	-0.0177466	-0.0150985	-0.0128811
180.6	-0.0433631	-0.0363671	-0.0333659	-0.0316649	-0.0292369	-0.0251559	-0.0228415	-0.0205106	-0.0190339	-0.0177403	-0.0150971	-0.0128795
180.9	-0.0433618	-0.0363528	-0.0333655	-0.031664	-0.0292308	-0.0251461	-0.0228391	-0.02051	-0.0190325	-0.0177341	-0.0150937	-0.0128792
181.2	-0.0433616	-0.0363438	-0.0333595	-0.0316622	-0.0292008	-0.0251366	-0.0228377	-0.02051	-0.0190295	-0.0177243	-0.0150929	-0.0128781
181.5	-0.0433543	-0.0363409	-0.0333587	-0.0316531	-0.0291981	-0.0251325	-0.0228221	-0.0205046	-0.0190281	-0.0177242	-0.0150889	-0.0128735
181.8	-0.043345	-0.0363409	-0.0333577	-0.0316526	-0.0291976	-0.0251206	-0.0228198	-0.0205003	-0.0190258	-0.0177239	-0.0150878	-0.012869
182.1	-0.0433445	-0.0363407	-0.0333336	-0.0316495	-0.0291919	-0.0251176	-0.0228179	-0.0204998	-0.019025	-0.0177219	-0.0150874	-0.0128565
182.4	-0.0433437	-0.0363169	-0.033321	-0.0316477	-0.0291898	-0.0251091	-0.022811	-0.020498	-0.0190194	-0.0177055	-0.0150867	-0.0128534
182.7	-0.0433381	-0.0363103	-0.0333178	-0.0316407	-0.0291874	-0.0251011	-0.0228064	-0.0204872	-0.0190185	-0.0177011	-0.0150861	-0.0128499
183	-0.0433326	-0.0363099	-0.0333143	-0.0316407	-0.0291861	-0.025089	-0.0227912	-0.0204862	-0.0190056	-0.0176967	-0.0150811	-0.0128493
183.3	-0.0433322	-0.0363076	-0.0333123	-0.0316227	-0.0291855	-0.0250869	-0.0227887	-0.0204862	-0.0190045	-0.0176827	-0.0150783	-0.0128434
183.6	-0.0433237	-0.0363036	-0.0332981	-0.0316191	-0.0291807	-0.0250799	-0.022788	-0.0204856	-0.0189986	-0.0176755	-0.0150739	-0.0128393
183.9	-0.0433153	-0.0363011	-0.0332908	-0.0316188	-0.029159	-0.025074	-0.0227868	-0.0204826	-0.0189934	-0.0176719	-0.01507	-0.0128379
184.2	-0.0433085	-0.0363	-0.0332873	-0.031608	-0.0291494	-0.0250725	-0.0227764	-0.0204818	-0.0189817	-0.017665	-0.0150697	-0.012833
184.5	-0.0432984	-0.0362994	-0.0332871	-0.0316033	-0.0291444	-0.025072	-0.0227658	-0.0204719	-0.0189712	-0.0176643	-0.0150683	-0.0128326
184.8	-0.0432979	-0.0362994	-0.0332817	-0.0316007	-0.0291427	-0.0250587	-0.0227638	-0.0204713	-0.0189706	-0.0176616	-0.0150682	-0.0128315
185.1	-0.0432971	-0.0362965	-0.0332805	-0.0315927	-0.0291398	-0.0250551	-0.0227525	-0.0204678	-0.0189678	-0.0176606	-0.0150644	-0.0128297
185.4	-0.0432907	-0.0362823	-0.0332786	-0.0315926	-0.0291368	-0.025054	-0.0227525	-0.0204663	-0.0189653	-0.0176556	-0.0150634	-0.0128287
185.7	-0.0432898	-0.0362795	-0.0332757	-0.0315923	-0.0291335	-0.0250478	-0.0227416	-0.0204601	-0.0189542	-0.0176463	-0.0150608	-0.0128276
186	-0.0432896	-0.0362749	-0.0332658	-0.0315829	-0.0291282	-0.0250421	-0.0227379	-0.0204576	-0.0189496	-0.0176454	-0.0150586	-0.0128242
186.3	-0.0432863	-0.0362662	-0.0332646	-0.03158	-0.0291271	-0.0250372	-0.0227372	-0.0204547	-0.0189466	-0.0176452	-0.0150569	-0.0128235
186.6	-0.0432797	-0.0362611	-0.0332611	-0.0315772	-0.0291263	-0.0250337	-0.022734	-0.0204546	-0.0189414	-0.0176432	-0.0150568	-0.0128235
186.9	-0.0432796	-0.0362601	-0.0332388	-0.031577	-0.0291091	-0.0250299	-0.0227313	-0.0204491	-0.018934	-0.0176367	-0.015049	-0.0128221
187.2	-0.0432741	-0.03626	-0.0332215	-0.0315745	-0.0291029	-0.0250262	-0.0227273	-0.0204423	-0.0189314	-0.0176353	-0.0150472	-0.012822
187.5	-0.0432644	-0.0362547	-0.0332198	-0.0315664	-0.0290988	-0.0250157	-0.0227272	-0.0204401	-0.0189297	-0.0176312	-0.0150453	-0.0128215
187.8	-0.0432558	-0.036254	-0.0332196	-0.0315635	-0.0290929	-0.0250154	-0.0227165	-0.0204288	-0.0189288	-0.0176239	-0.0150447	-0.0128188
188.1	-0.043251	-0.0362503	-0.0332127	-0.0315582	-0.0290916	-0.0250035	-0.0227092	-0.0204274	-0.0189283	-0.0176238	-0.0150304	-0.012812
188.4	-0.0432227	-0.0362496	-0.0332119	-0.031552	-0.0290907	-0.0250024	-0.0227077	-0.0204269	-0.0189235	-0.0176225	-0.0150304	-0.0128053
188.7	-0.0432113	-0.0362482	-0.0332051	-0.0315518	-0.0290881	-0.0250008	-0.0227042	-0.0204195	-0.018918	-0.0176178	-0.0150297	-0.0128026
189	-0.0432086	-0.0362198	-0.0332041	-0.031545	-0.0290845	-0.0250002	-0.0227026	-0.0204144	-0.0189176	-0.0176164	-0.015029	-0.0128022
189.3	-0.0432021	-0.0362128	-0.0331901	-0.0315447	-0.02908	-0.0249949	-0.0226884	-0.0204136	-0.0189121	-0.0176162	-0.0150279	-0.012797
189.6	-0.0432006	-0.0362101	-0.033178	-0.0315446	-0.0290686	-0.0249702	-0.0226796	-0.0204115	-0.0189046	-0.0176151	-0.0150203	-0.0127901
189.9	-0.0431905	-0.0362037	-0.0331738	-0.0315396	-0.0290505	-0.0249692	-0.0226792	-0.0204107	-0.0188936	-0.017612	-0.0150199	-0.0127842
190.2	-0.0431894	-0.0361973	-0.0331703	-0.0315286	-0.0290482	-0.0249661	-0.0226767	-0.0204103	-0.0188935	-0.0176115	-0.0150189	-0.01278
190.5	-0.0431868	-0.036197	-0.0331703	-0.0315276	-0.029044	-0.024963	-0.0226741	-0.02041	-0.018891	-0.0176114	-0.0150141	-0.0127785
190.8	-0.0431828	-0.0361966	-0.0331551	-0.0315182	-0.029033	-0.0249605	-0.0226684	-0.0204083	-0.0188901	-0.0176105	-0.0150112	-0.0127776
191.1	-0.0431748	-0.0361946	-0.0331512	-0.0315111	-0.02902	-0.0249538	-0.0226665	-0.0204078	-0.0188873	-0.0176064	-0.0150094	-0.0127763
191.4	-0.043172	-0.0361875	-0.0331469	-0.0315109	-0.0290114	-0.0249463	-0.0226661	-0.0204071	-0.0188821	-0.0176011	-0.0150088	-0.0127747
191.7	-0.0431659	-0.0361814	-0.0331388	-0.0315053	-0.0290066	-0.0249426	-0.0226592	-0.0204038	-0.0188812	-0.0175985	-0.0150083	-0.0127741
192	-0.0431603	-0.0361773	-0.033134	-0.0315029	-0.0289983	-0.0249421	-0.0226509	-0.0203995	-0.018881	-0.017598	-0.0150071	-0.0127734
192.3	-0.0431488	-0.0361734	-0.0331251	-0.0314992	-0.0289974	-0.0249337	-0.0226347	-0.0203948	-0.0188746	-0.0175894	-0.0150045	-0.0127719
192.6	-0.0431458	-0.0361689	-0.0331191	-0.0314991	-0.0289957	-0.0249173	-0.0226282	-0.0203883	-0.0188659	-0.0175884	-0.0150014	-0.01277
192.9	-0.0431456	-0.0361685	-0.0331076	-0.031492	-0.028986	-0.024915	-0.0226266	-0.0203873	-0.0188639	-0.0175792	-0.0150002	-0.0127669
193.2	-0.0431421	-0.0361608	-0.033102	-0.0314918	-0.0289811	-0.0249148	-0.0226241	-0.020382	-0.0188638	-0.0175747	-0.0149939	-0.0127657
193.5	-0.0431278	-0.0361583	-0.0330968	-0.0314906	-0.0289776	-0.0249048	-0.0226221	-0.0203698	-0.0188634	-0.0175729	-0.0149865	-0.0127636
193.8	-0.0431119	-0.0361571	-0.0330948	-0.0314884	-0.0289754	-0.0249024	-0.0226194	-0.0203672	-0.0188631	-0.0175629	-0.0149847	-0.0127635
194.1	-0.0431105	-0.0361342	-0.0330916	-0.0314878	-0.0289712	-0.0249007	-0.0226129	-0.020359	-0.0188577	-0.0175616	-0.0149841	-0.0127626
194.4	-0.0431036	-0.0361334	-0.0330869	-0.0314798	-0.0289704	-0.0248995	-0.0226065	-0.0203589	-0.0188571	-0.0175615	-0.0149808	-0.0127621
194.7	-0.0430835	-0.0361215	-0.0330836	-0.0314794	-0.0289699	-0.0248908	-0.0226014	-0.0203567	-0.0188444	-0.0175585	-0.0149784	-0.0127617
195	-0.0430833	-0.0361189	-0.0330833	-0.0314679	-0.0289666	-0.0248875	-0.0225942	-0.0203538	-0.0188338	-0.0175521	-0.0149781	-0.0127501
195.3	-0.0430804	-0.0361026	-0.0330818	-0.0314602	-0.0289644	-0.0248875	-0.022589	-0.0203406	-0.0188238	-0.0175513	-0.0149715	-0.0127305
195.6	-0.0430759	-0.0361005	-0.0330726	-0.03146	-0.028963	-0.0248867	-0.0225866	-0.0203397	-0.0188233	-0.0175497	-0.0149707	-0.0127198
195.9	-0.0430692	-0.0360984	-0.0330692	-0.0314596	-0.0289612	-0.0248844	-0.0225786	-0.0203369	-0.0188206	-0.0175497	-0.0149677	-0.0127135
196.2	-0.0430662	-0.0360856	-0.033063	-0.0314515	-0.0289522	-0.0248693	-0.0225498	-0.0203194	-0.0188174	-0.0175495	-0.0149674	-0.0127124
196.5	-0.0430657	-0.0360806	-0.0330559	-0.0314449	-0.0289342	-0.0248675	-0.0225428	-0.0203167	-0.018816	-0.0175493	-0.0149646	-0.0127051
196.8	-0.0430579	-0.0360797	-0.0330353	-0.0314276	-0.0289321	-0.0248577	-0.0225225	-0.0203077	-0.0188155	-0.0175453	-0.0149645	-0.0127028
197.1	-0.0430547	-0.036077	-0.0330226	-0.0314219	-0.0289194	-0.0248523	-0.0225192	-0.0203063	-0.01881	-0.0175436	-0.0149617	-0.0126988
197.4	-0.0430429	-0.0360662	-0.0330208	-0.0314127	-0.0289185	-0.0248466	-0.022515	-0.0202983	-0.0188026	-0.0175371	-0.0149528	-0.0126963
197.7	-0.0430297	-0.0360483	-0.0330193	-0.0314057	-0.0289179	-0.0248417	-0.0225122	-0.0202886	-0.0187962	-0.0175338	-0.0149526	-0.0126951
198	-0.0430061	-0.0360369	-0.0329954	-0.031403	-0.0289144	-0.0248394	-0.022504	-0.0202865	-0.0187958	-0.01753	-0.0149495	-0.0126906
198.3	-0.042978	-0.0360308	-0.0329913	-0.0314003	-0.0289073	-0.0248246	-0.0224998	-0.0202808	-0.0187914	-0.0175217	-0.0149479	-0.012688
198.6	-0.0429762	-0.036029	-0.0329862	-0.0313914	-0.028891	-0.0248189	-0.0224835	-0.020277	-0.0187892	-0.0175197	-0.0149468	-0.0126759
198.9	-0.0429734	-0.0360217	-0.0329838	-0.0313886	-0.0288797	-0.0248173	-0.0224791	-0.0202634	-0.018778	-0.0175091	-0.0149425	-0.0126721
199.2	-0.0429728	-0.0360132	-0.0329652	-0.0313627	-0.0288584	-0.0248104	-0.022464	-0.0202537	-0.0187738	-0.0175085	-0.0149348	-0.0126519
199.5	-0.0429436	-0.0359922	-0.032959	-0.0313551	-0.0288583	-0.0247599	-0.0224628	-0.0202421	-0.0187658	-0.0174791	-0.0149341	-0.0126206
199.8	-0.0429256	-0.0359755	-0.0329298	-0.0313291	-0.028846	-0.0247388	-0.0224324	-0.0202341	-0.0187536	-0.0174737	-0.0149299	-0.0126196
200.1	-0.0429224	-0.0359552	-0.0329292	-0.0313279	-0.0288136	-0.0247274	-0.0224277	-0.0202142	-0.0187192	-0.0174267	-0.0149224	-0.0126193

## Sheet: OCPZn
Time	Red soil leachate	common create	1.0%stainless fiber	1.5%stainless fiber	2.0%stainless fiber	2.5%stainless fiber	3.0%stainless fiber	30%graphite	35%graphite	40%graphite	50%graphite	55%graphite
T（s）	E(V)	E(V)	E(V)	E(V)	E(V)	E(V)	E(V)	E(V)	E(V)	E(V)	E(V)	E(V)
0	-0.088	-0.075	-0.0693479	-0.068	-0.065	-0.048	-0.0451	-0.044	-0.0390704	-0.0350438	-0.0250966	-0.0220601
0.3	-0.0876042	-0.0748345	-0.0709775	-0.0680674	-0.0655435	-0.0483977	-0.0455605	-0.0440305	-0.0390578	-0.0350212	-0.0250747	-0.0220576
0.6	-0.0870985	-0.074713	-0.0705536	-0.0680162	-0.0644705	-0.0483642	-0.0455434	-0.0439995	-0.0390539	-0.0349884	-0.0250458	-0.0220541
0.9	-0.0887715	-0.0743455	-0.070318	-0.0680159	-0.0646586	-0.0483375	-0.0455425	-0.0439974	-0.0390534	-0.0349833	-0.0250408	-0.0219931
1.2	-0.0880164	-0.0749733	-0.0693425	-0.0679812	-0.0655313	-0.0483195	-0.0455372	-0.0439886	-0.0390448	-0.0349732	-0.0250106	-0.0219822
1.5	-0.0875176	-0.0743325	-0.0709381	-0.0679733	-0.0656502	-0.0483007	-0.0455315	-0.0439756	-0.0390325	-0.0349629	-0.0249834	-0.0219733
1.8	-0.0872586	-0.0741935	-0.0708027	-0.0679651	-0.0649469	-0.0482622	-0.045489	-0.0439702	-0.039016	-0.0349558	-0.024955	-0.0219674
2.1	-0.0871468	-0.0740413	-0.0702695	-0.0679601	-0.0656172	-0.0482551	-0.0454755	-0.043969	-0.0390146	-0.0349495	-0.0249411	-0.0219661
2.4	-0.0885206	-0.0755032	-0.0694275	-0.0679467	-0.0648229	-0.0482374	-0.0454588	-0.0439639	-0.0389982	-0.0349439	-0.0249385	-0.0219564
2.7	-0.0881705	-0.0741627	-0.0706019	-0.0679452	-0.0644096	-0.048209	-0.0454419	-0.0439547	-0.0389929	-0.0349318	-0.0249269	-0.021917
3	-0.0875713	-0.0744265	-0.0691234	-0.0679436	-0.0654216	-0.0481932	-0.0454188	-0.0439478	-0.0389846	-0.0349308	-0.0249095	-0.021917
3.3	-0.0878107	-0.0758354	-0.0690218	-0.0679365	-0.0649301	-0.0481823	-0.0454069	-0.0439456	-0.0389654	-0.034922	-0.0248806	-0.0218917
3.6	-0.0874764	-0.0752355	-0.070257	-0.0679323	-0.0651018	-0.0481735	-0.0454029	-0.0439173	-0.0389574	-0.034919	-0.0248757	-0.0218837
3.9	-0.0882678	-0.0759041	-0.0708211	-0.0679256	-0.0658544	-0.0481567	-0.0453991	-0.0439134	-0.0389482	-0.0349139	-0.0248749	-0.0218477
4.2	-0.0874295	-0.0746528	-0.0706545	-0.0679229	-0.0654947	-0.0481435	-0.0453896	-0.0439089	-0.0389405	-0.0349043	-0.0248353	-0.0218355
4.5	-0.0874157	-0.0750727	-0.0705288	-0.0679196	-0.0653957	-0.0481221	-0.0453889	-0.0439089	-0.0389354	-0.0349013	-0.0248282	-0.0218258
4.8	-0.0871552	-0.0745192	-0.0691634	-0.067915	-0.0643356	-0.0481108	-0.0453694	-0.0439035	-0.0389351	-0.0348844	-0.0248258	-0.0218244
5.1	-0.0869145	-0.0745854	-0.0691482	-0.0679115	-0.0642581	-0.0480976	-0.0453663	-0.0439031	-0.0389278	-0.0348733	-0.0248249	-0.0218235
5.4	-0.0873323	-0.0741381	-0.0692011	-0.0679072	-0.0639245	-0.0480857	-0.045363	-0.0439029	-0.0389167	-0.0348703	-0.0248227	-0.0218005
5.7	-0.0872687	-0.0743875	-0.0699476	-0.0678903	-0.0648524	-0.0480772	-0.0453531	-0.0438984	-0.0389096	-0.0348687	-0.0248192	-0.0217983
6	-0.0880581	-0.0758568	-0.0705351	-0.0678549	-0.0651626	-0.0480661	-0.0453495	-0.0438962	-0.0389072	-0.0348625	-0.0248178	-0.0217829
6.3	-0.0872034	-0.0753655	-0.0698121	-0.0678425	-0.0639287	-0.0480656	-0.0453343	-0.0438858	-0.038904	-0.034857	-0.0248169	-0.0217797
6.6	-0.0870247	-0.0752759	-0.0700105	-0.0678387	-0.0643234	-0.0480154	-0.0453324	-0.0438802	-0.0389022	-0.0348569	-0.0248125	-0.0217765
6.9	-0.0882545	-0.0752793	-0.0705563	-0.0678289	-0.0653181	-0.0480095	-0.045332	-0.0438778	-0.0388982	-0.0348561	-0.0247926	-0.0217695
7.2	-0.0886195	-0.0749843	-0.0707807	-0.0678151	-0.0656352	-0.0480054	-0.0453112	-0.0438549	-0.0388961	-0.0348531	-0.0247681	-0.0217506
7.5	-0.0887276	-0.0747728	-0.0690359	-0.0678059	-0.0653176	-0.0479952	-0.04531	-0.0438483	-0.0388928	-0.0348483	-0.0247623	-0.021738
7.8	-0.0879308	-0.0738994	-0.0700597	-0.0678015	-0.0650866	-0.0479859	-0.0453014	-0.0438334	-0.038889	-0.03484	-0.0247496	-0.0217355
8.1	-0.0869597	-0.0757425	-0.0688845	-0.0677944	-0.0641343	-0.0479836	-0.045291	-0.0438284	-0.0388864	-0.0348367	-0.0247454	-0.0217285
8.4	-0.087694	-0.074465	-0.0698629	-0.0677943	-0.0654304	-0.0479769	-0.0452885	-0.0438249	-0.038886	-0.0348342	-0.0247401	-0.0217117
8.7	-0.0884008	-0.0756394	-0.0700311	-0.0677939	-0.0645198	-0.0479762	-0.0452849	-0.0438239	-0.0388859	-0.0348231	-0.0247313	-0.0217038
9	-0.0884476	-0.0755384	-0.0690307	-0.0677766	-0.0654331	-0.0479711	-0.0452735	-0.0438155	-0.0388649	-0.0348206	-0.0247272	-0.0217002
9.3	-0.0882819	-0.075289	-0.0689288	-0.0677663	-0.0656747	-0.0479625	-0.0452663	-0.0438049	-0.0388623	-0.0348181	-0.0247066	-0.0216957
9.6	-0.0872419	-0.0744612	-0.0691974	-0.0677645	-0.064859	-0.0479619	-0.045261	-0.0437936	-0.0388604	-0.0348147	-0.0247037	-0.0216549
9.9	-0.087705	-0.0753421	-0.0701068	-0.0677633	-0.0649887	-0.0479581	-0.0452536	-0.0437846	-0.0388576	-0.0348127	-0.0246967	-0.0216321
10.2	-0.0868502	-0.0746673	-0.0693254	-0.067763	-0.0647624	-0.047958	-0.0452516	-0.0437823	-0.0388536	-0.0348034	-0.0246798	-0.021622
10.5	-0.0887642	-0.0756576	-0.0693727	-0.0677459	-0.0656671	-0.0479224	-0.0452431	-0.0437795	-0.0388463	-0.0347872	-0.0246667	-0.0216056
10.8	-0.0878907	-0.0739472	-0.0690345	-0.0677444	-0.0645433	-0.0479224	-0.0452416	-0.043748	-0.0388453	-0.0347787	-0.0246624	-0.021602
11.1	-0.088657	-0.0742569	-0.0692017	-0.0677421	-0.0643771	-0.0479167	-0.0452405	-0.0437479	-0.0388379	-0.0347612	-0.0246621	-0.0215986
11.4	-0.0879131	-0.0756336	-0.070725	-0.067725	-0.0643687	-0.047916	-0.0452362	-0.0437293	-0.0388361	-0.0347475	-0.0246442	-0.0215967
11.7	-0.0875251	-0.0753064	-0.0695189	-0.0677139	-0.0638709	-0.0479085	-0.0452278	-0.0437281	-0.0388188	-0.0347205	-0.0246358	-0.0215887
12	-0.088081	-0.0745593	-0.0707503	-0.067706	-0.0655787	-0.0479078	-0.0452269	-0.0437258	-0.0388161	-0.0347197	-0.0246327	-0.0215789
12.3	-0.0882812	-0.0746389	-0.069833	-0.0677015	-0.0637879	-0.0479015	-0.0452227	-0.0437194	-0.0388097	-0.0347153	-0.0246309	-0.0215711
12.6	-0.0872473	-0.0755627	-0.069949	-0.0676932	-0.0650835	-0.0478918	-0.045216	-0.043718	-0.0388095	-0.0346966	-0.0246304	-0.0215573
12.9	-0.0878361	-0.074905	-0.0697035	-0.0676837	-0.0652859	-0.0478791	-0.0452064	-0.0437157	-0.0388059	-0.034687	-0.0246153	-0.0215561
13.2	-0.0880239	-0.0749236	-0.0695533	-0.0676825	-0.0643881	-0.0478757	-0.045201	-0.0437124	-0.0388044	-0.0346868	-0.0246139	-0.0215386
13.5	-0.0877422	-0.0745343	-0.0691699	-0.0676641	-0.0644156	-0.0478753	-0.0451961	-0.0437095	-0.0388014	-0.0346865	-0.0246131	-0.0215354
13.8	-0.0883867	-0.0755409	-0.0702821	-0.0676619	-0.0641047	-0.0478744	-0.0451837	-0.0436974	-0.0387959	-0.0346826	-0.0246078	-0.0215259
14.1	-0.0883183	-0.0741805	-0.0696228	-0.0676591	-0.0643144	-0.0478672	-0.0451833	-0.0436905	-0.0387951	-0.0346799	-0.0245636	-0.0215156
14.4	-0.0885625	-0.0749796	-0.0699764	-0.0676589	-0.0639683	-0.0478669	-0.0451831	-0.0436852	-0.0387935	-0.0346776	-0.0245607	-0.0215151
14.7	-0.088357	-0.0754272	-0.0690248	-0.0676481	-0.064888	-0.047866	-0.0451819	-0.0436756	-0.0387852	-0.0346749	-0.0245555	-0.0215084
15	-0.0878271	-0.0748545	-0.0693339	-0.0676444	-0.0651654	-0.0478655	-0.0451816	-0.0436674	-0.0387648	-0.034668	-0.024541	-0.0214784
15.3	-0.0872915	-0.0741103	-0.0697434	-0.0676289	-0.0653079	-0.0478535	-0.045181	-0.0436671	-0.038764	-0.0346661	-0.024538	-0.0214537
15.6	-0.0883231	-0.0743067	-0.0700195	-0.0676101	-0.0641949	-0.0478447	-0.0451804	-0.0436598	-0.0387534	-0.0346602	-0.0245218	-0.0214407
15.9	-0.0881627	-0.0737773	-0.0691749	-0.067603	-0.0649015	-0.0478433	-0.0451719	-0.0436553	-0.0387526	-0.0346466	-0.0244984	-0.0214357
16.2	-0.0882319	-0.0756951	-0.0693841	-0.0675787	-0.0651269	-0.0478377	-0.0451703	-0.0436334	-0.0387517	-0.0346438	-0.0244967	-0.0214329
16.5	-0.0877165	-0.0747711	-0.0690108	-0.0675699	-0.0654845	-0.0478354	-0.0451701	-0.0436269	-0.0387515	-0.0346399	-0.0244914	-0.0214164
16.8	-0.0883236	-0.0753492	-0.0702171	-0.0675643	-0.0643899	-0.0478325	-0.0451599	-0.0436203	-0.0387436	-0.0346241	-0.0244906	-0.0214104
17.1	-0.0867936	-0.0743579	-0.0704539	-0.0675633	-0.0636337	-0.047832	-0.0451544	-0.043614	-0.038732	-0.0346231	-0.0244813	-0.0213997
17.4	-0.0879515	-0.0750134	-0.0691132	-0.0675533	-0.0653241	-0.0478221	-0.0451488	-0.0436111	-0.0387118	-0.0346202	-0.0244676	-0.0213987
17.7	-0.0874074	-0.0744753	-0.0705331	-0.0675521	-0.0642372	-0.0478187	-0.0451411	-0.0436062	-0.0387057	-0.0346185	-0.0244594	-0.0213987
18	-0.0884985	-0.0752991	-0.069466	-0.0675501	-0.0651077	-0.0477794	-0.0451372	-0.0436012	-0.0387044	-0.0346042	-0.0244586	-0.0213892
18.3	-0.0872972	-0.0737852	-0.0701352	-0.0675389	-0.0642291	-0.0477597	-0.0451233	-0.0435888	-0.038697	-0.034601	-0.0244565	-0.0213847
18.6	-0.0881608	-0.0750752	-0.0706179	-0.067537	-0.0645963	-0.0477511	-0.0451232	-0.043585	-0.0386969	-0.0345883	-0.0244517	-0.0213587
18.9	-0.0883707	-0.0755333	-0.0690173	-0.0675284	-0.0653514	-0.04775	-0.045122	-0.0435811	-0.0386959	-0.0345865	-0.024449	-0.0213492
19.2	-0.0884026	-0.0746325	-0.0690423	-0.0675178	-0.0643311	-0.0477489	-0.045111	-0.0435772	-0.0386947	-0.0345771	-0.0244351	-0.0213433
19.5	-0.088607	-0.0750377	-0.0692259	-0.0675173	-0.0635891	-0.0477488	-0.0451109	-0.0435655	-0.0386897	-0.0345478	-0.02443	-0.0213158
19.8	-0.0873371	-0.0754113	-0.070526	-0.0675092	-0.0639225	-0.0477444	-0.0451094	-0.0435646	-0.0386748	-0.0345295	-0.0244266	-0.0213087
20.1	-0.088038	-0.0751765	-0.069676	-0.0675068	-0.0654229	-0.0477401	-0.0451094	-0.0435509	-0.0386724	-0.0345294	-0.0244129	-0.0212926
20.4	-0.0873106	-0.0750695	-0.0692214	-0.0674869	-0.0636991	-0.0477385	-0.0451089	-0.0435431	-0.0386707	-0.0345294	-0.024412	-0.021284
20.7	-0.0872337	-0.0743	-0.0695218	-0.0674855	-0.0636935	-0.0477275	-0.0451054	-0.0435395	-0.0386669	-0.0345283	-0.0243941	-0.0212723
21	-0.0876951	-0.0751478	-0.0686478	-0.0674793	-0.0640165	-0.0477253	-0.0450965	-0.0435382	-0.0386657	-0.0345267	-0.0243807	-0.0212546
21.3	-0.0880611	-0.0755852	-0.0702175	-0.067476	-0.063562	-0.0477223	-0.0450955	-0.0435382	-0.0386641	-0.0345077	-0.0243702	-0.0212354
21.6	-0.0870344	-0.0752301	-0.0697065	-0.067476	-0.0639285	-0.047715	-0.045095	-0.0435158	-0.038664	-0.0344985	-0.024367	-0.0212334
21.9	-0.0882661	-0.0742445	-0.0705535	-0.0674717	-0.0640546	-0.04771	-0.0450941	-0.0435121	-0.0386626	-0.0344982	-0.0243592	-0.0212237
22.2	-0.0871441	-0.0741192	-0.0704107	-0.0674678	-0.0636065	-0.0477064	-0.0450916	-0.043511	-0.0386563	-0.0344956	-0.0243502	-0.0212222
22.5	-0.0866029	-0.0749059	-0.0700032	-0.0674537	-0.0647599	-0.047699	-0.0450912	-0.0435024	-0.0386547	-0.0344926	-0.0243392	-0.0212143
22.8	-0.0871564	-0.0751983	-0.0698164	-0.0674525	-0.0635683	-0.0476979	-0.045083	-0.0434932	-0.038649	-0.0344832	-0.0243334	-0.0212061
23.1	-0.0866211	-0.0751843	-0.0701199	-0.0674505	-0.0649683	-0.0476808	-0.0450823	-0.0434785	-0.0386433	-0.0344781	-0.0243279	-0.0212059
23.4	-0.0881367	-0.0746326	-0.0698313	-0.0674393	-0.0647121	-0.0476797	-0.0450821	-0.0434774	-0.0386395	-0.0344748	-0.0243083	-0.0211882
23.7	-0.087677	-0.0752554	-0.068553	-0.0674292	-0.0639627	-0.0476781	-0.04508	-0.0434745	-0.0386325	-0.0344731	-0.0242673	-0.0211767
24	-0.0876579	-0.0751972	-0.0695465	-0.067419	-0.0651129	-0.0476765	-0.0450782	-0.0434625	-0.0386277	-0.0344704	-0.0242648	-0.0211326
24.3	-0.0877481	-0.0741448	-0.0700341	-0.0674173	-0.0636708	-0.0476562	-0.0450733	-0.0434592	-0.0386274	-0.0344589	-0.0242612	-0.0211301
24.6	-0.0869891	-0.0748183	-0.0690975	-0.0674153	-0.065319	-0.0476472	-0.0450703	-0.0434553	-0.0386233	-0.0344485	-0.0242476	-0.0211284
24.9	-0.0868469	-0.0749933	-0.0695498	-0.0674005	-0.0635149	-0.0476397	-0.0450649	-0.0434457	-0.0386223	-0.0344425	-0.024245	-0.0211231
25.2	-0.0876074	-0.0753317	-0.069046	-0.0673941	-0.0634112	-0.0476389	-0.0450625	-0.0434445	-0.0386218	-0.0344306	-0.024242	-0.0211175
25.5	-0.0884824	-0.0752982	-0.0686163	-0.0673913	-0.0646492	-0.0476385	-0.045062	-0.0434121	-0.0386165	-0.034425	-0.0242392	-0.0211169
25.8	-0.0881473	-0.0739496	-0.0695626	-0.0673796	-0.0648952	-0.0476355	-0.045049	-0.0434046	-0.0386164	-0.0344202	-0.0242338	-0.0211163
26.1	-0.086878	-0.0750543	-0.0686822	-0.0673787	-0.064492	-0.0476341	-0.0450486	-0.0434038	-0.0386163	-0.0344141	-0.0242224	-0.0211156
26.4	-0.0870795	-0.074419	-0.0689977	-0.067376	-0.0647297	-0.0476341	-0.045047	-0.0433991	-0.0386091	-0.0343821	-0.0242072	-0.0211122
26.7	-0.0880145	-0.0753241	-0.0685606	-0.0673636	-0.0651833	-0.0476312	-0.0450446	-0.0433967	-0.038605	-0.0343753	-0.0242068	-0.0211008
27	-0.0866515	-0.0755515	-0.0693293	-0.0673283	-0.0651494	-0.0476261	-0.0450446	-0.0433948	-0.0386004	-0.0343736	-0.0241919	-0.0210843
27.3	-0.0874284	-0.0742159	-0.0701637	-0.0673172	-0.0637359	-0.047622	-0.045043	-0.0433892	-0.0385926	-0.0343706	-0.0241724	-0.0210677
27.6	-0.0867571	-0.0735921	-0.0690828	-0.0673108	-0.0634101	-0.0476213	-0.0450426	-0.0433798	-0.0385914	-0.0343558	-0.0241576	-0.0210668
27.9	-0.0879619	-0.0738891	-0.0697335	-0.0672911	-0.0635735	-0.0476209	-0.0450391	-0.0433647	-0.0385827	-0.0343555	-0.0241542	-0.0210646
28.2	-0.088189	-0.0752191	-0.068856	-0.0672843	-0.0650819	-0.0476196	-0.0450384	-0.0433606	-0.0385822	-0.0343552	-0.0241536	-0.02103
28.5	-0.087188	-0.0752971	-0.0698073	-0.067276	-0.0646223	-0.047617	-0.0450353	-0.0433529	-0.0385797	-0.034355	-0.0241524	-0.0209993
28.8	-0.0880961	-0.0742532	-0.0693254	-0.0672648	-0.0646559	-0.0476103	-0.045032	-0.0433511	-0.0385529	-0.0343545	-0.0241409	-0.0209983
29.1	-0.0872186	-0.0751973	-0.0695059	-0.0672615	-0.064377	-0.047607	-0.0450282	-0.0433444	-0.0385527	-0.0343473	-0.024128	-0.0209878
29.4	-0.0878127	-0.0747396	-0.0689592	-0.0672602	-0.0643901	-0.0476046	-0.0450256	-0.043342	-0.0385492	-0.0343458	-0.024122	-0.0209861
29.7	-0.0867406	-0.0740894	-0.0696654	-0.0672541	-0.0645638	-0.0476032	-0.0450206	-0.0433218	-0.0385398	-0.0343424	-0.0241202	-0.0209786
30	-0.0874963	-0.0755105	-0.0688925	-0.0672423	-0.063715	-0.0475977	-0.0450204	-0.0433124	-0.0385254	-0.0343414	-0.0240852	-0.0209757
30.3	-0.0875299	-0.0747961	-0.0689827	-0.0672348	-0.0647293	-0.0475947	-0.0450191	-0.0433001	-0.0385225	-0.0343243	-0.0240732	-0.0209682
30.6	-0.0865638	-0.0739869	-0.0688359	-0.0672315	-0.0637656	-0.047592	-0.0450165	-0.0432955	-0.0385219	-0.0343117	-0.0240544	-0.0209617
30.9	-0.0870648	-0.0749579	-0.0689597	-0.0672265	-0.0643857	-0.0475895	-0.0450158	-0.0432935	-0.0385213	-0.0342926	-0.0240512	-0.0209238
31.2	-0.0870409	-0.0754504	-0.0695228	-0.0672229	-0.0650494	-0.0475858	-0.045015	-0.0432787	-0.0385129	-0.0342889	-0.0240458	-0.0209161
31.5	-0.0865457	-0.075193	-0.0685921	-0.0672193	-0.0639893	-0.0475852	-0.0450105	-0.0432684	-0.0385119	-0.0342876	-0.0240359	-0.0209142
31.8	-0.0875257	-0.075042	-0.0701269	-0.0672156	-0.0648687	-0.0475789	-0.0450089	-0.0432683	-0.0385055	-0.0342854	-0.0240321	-0.0208875
32.1	-0.0873925	-0.074149	-0.0690281	-0.0672104	-0.0639521	-0.0475732	-0.0450041	-0.0432647	-0.0385046	-0.0342852	-0.0240321	-0.0208812
32.4	-0.0865992	-0.0748245	-0.0690384	-0.0672058	-0.0644889	-0.0475672	-0.0449968	-0.0432589	-0.0385028	-0.0342835	-0.024027	-0.0208764
32.7	-0.0866211	-0.074602	-0.0684607	-0.0671813	-0.0633497	-0.0475617	-0.0449837	-0.0432515	-0.0384947	-0.0342807	-0.0240138	-0.020848
33	-0.0870685	-0.0749661	-0.0685503	-0.0671795	-0.0634575	-0.0475615	-0.0449799	-0.043251	-0.0384932	-0.0342706	-0.0240071	-0.0208358
33.3	-0.088022	-0.0745325	-0.0696072	-0.0671743	-0.0648528	-0.0475589	-0.0449786	-0.0432407	-0.038491	-0.0342693	-0.0239937	-0.0208292
33.6	-0.0872483	-0.0750949	-0.0703234	-0.0671478	-0.0642317	-0.0475416	-0.0449777	-0.0432302	-0.0384885	-0.03426	-0.0239936	-0.0208188
33.9	-0.0874644	-0.0753893	-0.0687781	-0.0671429	-0.0641092	-0.0475386	-0.0449745	-0.0432186	-0.0384615	-0.0342579	-0.0239895	-0.0208186
34.2	-0.08774	-0.0751423	-0.0695017	-0.0671417	-0.064665	-0.0475372	-0.0449703	-0.0432175	-0.0384533	-0.0342535	-0.0239887	-0.0208005
34.5	-0.0867812	-0.0747685	-0.0687512	-0.0671394	-0.0643985	-0.0475277	-0.0449689	-0.043213	-0.0384485	-0.0342493	-0.0239816	-0.0207829
34.8	-0.0872836	-0.0749677	-0.0690581	-0.067134	-0.0638529	-0.0475201	-0.0449683	-0.0432073	-0.0384459	-0.0342322	-0.0239759	-0.020778
35.1	-0.0865659	-0.073721	-0.068824	-0.0671137	-0.0634984	-0.0475191	-0.0449679	-0.0432034	-0.0384418	-0.034229	-0.0239753	-0.0207754
35.4	-0.0864004	-0.0734838	-0.0694082	-0.067107	-0.0635794	-0.0475153	-0.0449644	-0.0431928	-0.038437	-0.0342242	-0.0239718	-0.0207591
35.7	-0.0882175	-0.0748646	-0.0686595	-0.0671039	-0.0639415	-0.0475146	-0.0449628	-0.0431882	-0.0384318	-0.0342159	-0.023964	-0.0207292
36	-0.0877894	-0.0748927	-0.0690596	-0.0670836	-0.0642738	-0.0475141	-0.0449542	-0.0431846	-0.0384308	-0.0342147	-0.0239639	-0.0207061
36.3	-0.0870715	-0.0735484	-0.0695035	-0.0670822	-0.0641923	-0.0475139	-0.0449539	-0.0431692	-0.0384295	-0.0341937	-0.023957	-0.0207061
36.6	-0.0870341	-0.0742546	-0.0688966	-0.0670728	-0.0648025	-0.0475083	-0.0449517	-0.0431684	-0.0384275	-0.0341895	-0.0239507	-0.020702
36.9	-0.0876896	-0.0746255	-0.0694563	-0.0670683	-0.0646553	-0.0474976	-0.0449515	-0.0431537	-0.0384255	-0.0341697	-0.0239465	-0.0206972
37.2	-0.0877788	-0.0745537	-0.0700065	-0.0670523	-0.0642457	-0.0474967	-0.0449514	-0.0431408	-0.0384242	-0.0341485	-0.0239255	-0.0206939
37.5	-0.0872306	-0.0734572	-0.0696084	-0.067041	-0.0645417	-0.0474949	-0.0449494	-0.0431303	-0.0384186	-0.0341448	-0.023899	-0.0206873
37.8	-0.0870875	-0.073872	-0.0688949	-0.0670404	-0.0634205	-0.047493	-0.0449429	-0.0431146	-0.0384084	-0.0341416	-0.0238787	-0.0206857
38.1	-0.0870209	-0.0752183	-0.0689225	-0.0670364	-0.0643501	-0.0474917	-0.0449426	-0.0431045	-0.0384056	-0.0341382	-0.0238606	-0.020683
38.4	-0.0879928	-0.0745986	-0.0699429	-0.0670241	-0.0638102	-0.0474834	-0.0449416	-0.0430772	-0.0383996	-0.0341293	-0.0238531	-0.0206823
38.7	-0.0874073	-0.0751061	-0.0691348	-0.0670238	-0.0647592	-0.0474825	-0.0449393	-0.043074	-0.0383994	-0.0341234	-0.0238104	-0.0206611
39	-0.0862714	-0.0745781	-0.0697325	-0.0670182	-0.063482	-0.047482	-0.0449356	-0.0430679	-0.0383969	-0.0341137	-0.0238054	-0.020643
39.3	-0.0877784	-0.0741912	-0.0684836	-0.0670129	-0.0638368	-0.047475	-0.0449341	-0.0430679	-0.0383944	-0.034106	-0.0237907	-0.0206407
39.6	-0.0878448	-0.0752153	-0.0692502	-0.0670116	-0.0641697	-0.0474741	-0.0449334	-0.0430644	-0.0383932	-0.0341051	-0.0237897	-0.020635
39.9	-0.087062	-0.0751602	-0.068443	-0.0670103	-0.0643433	-0.0474691	-0.0449325	-0.0430544	-0.0383906	-0.0341048	-0.0237897	-0.0206155
40.2	-0.0880017	-0.073997	-0.0686643	-0.066998	-0.06364	-0.0474657	-0.0449313	-0.0430511	-0.0383884	-0.0340956	-0.0237827	-0.0205992
40.5	-0.0877179	-0.0747297	-0.0681965	-0.0669898	-0.0631111	-0.0474656	-0.0449309	-0.0430414	-0.0383848	-0.0340833	-0.0237795	-0.0205889
40.8	-0.0873677	-0.0753646	-0.0694895	-0.0669721	-0.0641116	-0.0474643	-0.0449296	-0.0430407	-0.0383687	-0.0340827	-0.0237675	-0.0205857
41.1	-0.0877949	-0.0736457	-0.070047	-0.0669568	-0.0632934	-0.047464	-0.044928	-0.0430376	-0.0383599	-0.0340768	-0.0237593	-0.0205832
41.4	-0.0880687	-0.0734405	-0.0697339	-0.0669484	-0.064408	-0.0474602	-0.0449206	-0.0430364	-0.0383591	-0.0340631	-0.0237577	-0.0205742
41.7	-0.0870823	-0.0742347	-0.0690175	-0.0669469	-0.0637141	-0.0474545	-0.0449123	-0.0430231	-0.0383551	-0.0340597	-0.0237502	-0.0205634
42	-0.0863437	-0.07388	-0.070092	-0.0669346	-0.0630812	-0.0474503	-0.044909	-0.0430219	-0.0383437	-0.0340577	-0.0237493	-0.0205441
42.3	-0.0877102	-0.0751004	-0.0687797	-0.066929	-0.0638476	-0.0474472	-0.0449056	-0.0430207	-0.0383429	-0.0340487	-0.023745	-0.0205154
42.6	-0.0881127	-0.0753286	-0.0700604	-0.0669252	-0.06386	-0.0474425	-0.0449029	-0.0430206	-0.0383255	-0.0340468	-0.0237372	-0.0205059
42.9	-0.0869865	-0.074762	-0.0697023	-0.0669221	-0.0631234	-0.0474376	-0.0449008	-0.0430188	-0.0383174	-0.0340392	-0.0237256	-0.0205053
43.2	-0.0872836	-0.0734737	-0.0689376	-0.0668963	-0.0635039	-0.047435	-0.0449007	-0.0430182	-0.0383042	-0.0340353	-0.0237187	-0.0204983
43.5	-0.0863749	-0.0742578	-0.0695095	-0.0668924	-0.0633031	-0.0474321	-0.0448996	-0.0430096	-0.0382947	-0.0340316	-0.0237039	-0.0204656
43.8	-0.087762	-0.0740122	-0.069855	-0.0668873	-0.0641996	-0.0474315	-0.0448988	-0.0430092	-0.0382899	-0.0340292	-0.023702	-0.0204495
44.1	-0.0869921	-0.073483	-0.069756	-0.0668863	-0.0636547	-0.0474314	-0.0448987	-0.0430057	-0.0382857	-0.0340254	-0.0237	-0.0204447
44.4	-0.0870197	-0.07373	-0.0694045	-0.0668848	-0.062932	-0.047427	-0.0448982	-0.0429944	-0.0382854	-0.0340124	-0.0236954	-0.0204316
44.7	-0.0861452	-0.0746842	-0.069397	-0.0668756	-0.0640952	-0.0474212	-0.0448969	-0.0429938	-0.0382845	-0.0340014	-0.0236945	-0.0204129
45	-0.0872225	-0.0735994	-0.0685777	-0.066874	-0.0629169	-0.0474207	-0.0448966	-0.0429924	-0.0382828	-0.0339975	-0.0236872	-0.020389
45.3	-0.0866871	-0.0749737	-0.0682558	-0.0668684	-0.063058	-0.0474175	-0.0448957	-0.0429895	-0.0382795	-0.033997	-0.0236854	-0.0203825
45.6	-0.0879255	-0.0746338	-0.0696386	-0.0668662	-0.0646201	-0.0474129	-0.0448948	-0.0429674	-0.0382777	-0.0339934	-0.0236761	-0.0203721
45.9	-0.0877327	-0.0751405	-0.0695773	-0.0668518	-0.0642678	-0.0474023	-0.0448937	-0.0429637	-0.038274	-0.0339856	-0.0236511	-0.0203662
46.2	-0.0869283	-0.0740621	-0.0686473	-0.0668507	-0.0641506	-0.0473962	-0.0448896	-0.0429613	-0.0382629	-0.0339792	-0.0236391	-0.020366
46.5	-0.0871412	-0.0742991	-0.0692403	-0.066842	-0.064542	-0.0473943	-0.0448889	-0.0429539	-0.0382615	-0.0339329	-0.0236211	-0.0203498
46.8	-0.0872771	-0.0735703	-0.0693191	-0.0668359	-0.064719	-0.0473904	-0.0448884	-0.0429528	-0.0382535	-0.0339279	-0.0236051	-0.0203341
47.1	-0.0863137	-0.0743909	-0.0691227	-0.0668337	-0.0639104	-0.0473903	-0.0448882	-0.0429277	-0.0382505	-0.0339252	-0.0236033	-0.0203249
47.4	-0.0872363	-0.0735935	-0.068668	-0.0668293	-0.0639865	-0.0473882	-0.0448879	-0.0429198	-0.0382426	-0.0339151	-0.0235985	-0.0203227
47.7	-0.0870745	-0.0747493	-0.0697228	-0.0668287	-0.0641851	-0.0473873	-0.0448838	-0.0429196	-0.0382207	-0.0339067	-0.0235902	-0.0203056
48	-0.0868536	-0.0744465	-0.0687154	-0.066815	-0.0631846	-0.047383	-0.0448831	-0.0429141	-0.0382154	-0.0339041	-0.0235859	-0.0203024
48.3	-0.0865908	-0.0747139	-0.0683663	-0.0668122	-0.062805	-0.0473805	-0.0448816	-0.0429063	-0.0382086	-0.0339015	-0.0235697	-0.0203003
48.6	-0.0870195	-0.0744074	-0.0694389	-0.0668044	-0.0628627	-0.0473772	-0.0448809	-0.0429054	-0.038208	-0.0338874	-0.0235634	-0.0202986
48.9	-0.0861264	-0.0734893	-0.0687453	-0.0667983	-0.0640608	-0.0473605	-0.0448778	-0.0428834	-0.0382079	-0.0338859	-0.0235534	-0.0202952
49.2	-0.0869641	-0.0747068	-0.0693603	-0.0667963	-0.0635317	-0.0473544	-0.0448776	-0.0428693	-0.0382063	-0.0338794	-0.0235281	-0.0202597
49.5	-0.0868388	-0.0740007	-0.0699082	-0.066795	-0.0643951	-0.047346	-0.0448765	-0.0428539	-0.0382059	-0.0338791	-0.0235251	-0.0202529
49.8	-0.0863998	-0.0740657	-0.0689337	-0.0667803	-0.0638226	-0.0473453	-0.0448757	-0.0428425	-0.0382041	-0.0338748	-0.0235205	-0.0202423
50.1	-0.0872552	-0.0743918	-0.0686867	-0.0667556	-0.0628202	-0.0473425	-0.0448717	-0.0428409	-0.0382015	-0.033867	-0.0235111	-0.0202412
50.4	-0.0868395	-0.073651	-0.0699647	-0.0667535	-0.064113	-0.0473376	-0.044862	-0.0428401	-0.0381884	-0.0338663	-0.0235011	-0.0202348
50.7	-0.0864602	-0.074769	-0.0687617	-0.0667285	-0.0642646	-0.0473326	-0.0448615	-0.0428397	-0.0381873	-0.0338534	-0.023501	-0.020217
51	-0.0862956	-0.0734039	-0.0689131	-0.0667264	-0.0641205	-0.0473318	-0.0448608	-0.0428295	-0.0381818	-0.0338474	-0.0234962	-0.0202169
51.3	-0.0862327	-0.0743732	-0.0680406	-0.0667227	-0.0639833	-0.0473267	-0.0448577	-0.0428232	-0.0381778	-0.033835	-0.0234837	-0.0202167
51.6	-0.0864423	-0.0751489	-0.068754	-0.0667154	-0.0633369	-0.0473235	-0.0448544	-0.0428163	-0.0381622	-0.0338301	-0.023434	-0.0202155
51.9	-0.0860202	-0.0740268	-0.0685268	-0.0667032	-0.0627683	-0.0473234	-0.0448488	-0.0428099	-0.0381482	-0.0338255	-0.0234208	-0.0202138
52.2	-0.0873218	-0.0747682	-0.0697314	-0.0667014	-0.0636498	-0.0473133	-0.0448465	-0.0428058	-0.0381478	-0.0338221	-0.0234201	-0.0202107
52.5	-0.0875647	-0.0746303	-0.0692079	-0.0666946	-0.0638501	-0.0473048	-0.0448465	-0.0427887	-0.0381475	-0.0338164	-0.0233912	-0.0201994
52.8	-0.0875175	-0.0743259	-0.0685752	-0.0666938	-0.0642017	-0.0473039	-0.0448463	-0.042781	-0.0381389	-0.033808	-0.0233893	-0.0201598
53.1	-0.0875102	-0.0738608	-0.0682074	-0.0666562	-0.0632744	-0.0473024	-0.0448463	-0.0427809	-0.0381359	-0.0337883	-0.0233816	-0.0201561
53.4	-0.086011	-0.0747759	-0.0687684	-0.0666479	-0.0644274	-0.0472911	-0.0448456	-0.0427806	-0.0381353	-0.0337821	-0.0233678	-0.0201348
53.7	-0.0863591	-0.075131	-0.0697069	-0.0666406	-0.064526	-0.0472898	-0.0448456	-0.0427783	-0.0381336	-0.0337781	-0.0233569	-0.0201167
54	-0.0859763	-0.0736839	-0.0686119	-0.0666311	-0.0632394	-0.047286	-0.0448414	-0.0427745	-0.038132	-0.0337756	-0.0233318	-0.0201121
54.3	-0.086272	-0.0742579	-0.0698412	-0.066619	-0.0637767	-0.0472851	-0.0448413	-0.0427601	-0.0381317	-0.0337737	-0.0233217	-0.0200671
54.6	-0.0867977	-0.0742645	-0.0686451	-0.0666179	-0.0640133	-0.0472766	-0.0448397	-0.0427545	-0.0381264	-0.0337658	-0.0233172	-0.0200507
54.9	-0.0859619	-0.0732818	-0.0681616	-0.066607	-0.0635056	-0.0472634	-0.0448375	-0.0427186	-0.038126	-0.0337579	-0.0233142	-0.0200428
55.2	-0.0878545	-0.0736106	-0.0690035	-0.0666059	-0.0628385	-0.0472522	-0.0448371	-0.0427142	-0.038116	-0.0337547	-0.0233086	-0.0200326
55.5	-0.0860506	-0.0735989	-0.0698172	-0.0666057	-0.0636086	-0.0472486	-0.0448357	-0.0427119	-0.038113	-0.0337477	-0.0233085	-0.0200296
55.8	-0.0869025	-0.0740989	-0.0695175	-0.0666018	-0.0628229	-0.0472464	-0.0448341	-0.0427006	-0.0381068	-0.0337436	-0.0233028	-0.020028
56.1	-0.0869691	-0.074479	-0.069475	-0.0665925	-0.0633116	-0.0472409	-0.0448325	-0.0427001	-0.0380998	-0.0337424	-0.0232988	-0.0200099
56.4	-0.0867081	-0.0734304	-0.069567	-0.0665792	-0.0625628	-0.0472398	-0.0448302	-0.0426927	-0.0380941	-0.033735	-0.0232963	-0.0200014
56.7	-0.0863295	-0.0732732	-0.0686678	-0.0665695	-0.0625343	-0.047232	-0.0448297	-0.0426925	-0.0380842	-0.0337258	-0.0232772	-0.019994
57	-0.086952	-0.0735289	-0.0683429	-0.0665586	-0.0626035	-0.0472303	-0.0448293	-0.0426733	-0.0380783	-0.0337229	-0.0232729	-0.0199807
57.3	-0.0864215	-0.0735307	-0.0686682	-0.0665536	-0.0634664	-0.0472259	-0.0448273	-0.0426665	-0.0380732	-0.033717	-0.0232718	-0.0199747
57.6	-0.0869585	-0.0744027	-0.0684605	-0.0665491	-0.0641855	-0.0472223	-0.0448231	-0.0426646	-0.0380711	-0.0337165	-0.0232681	-0.0199731
57.9	-0.0872076	-0.0737335	-0.0690022	-0.0665445	-0.0641128	-0.0472048	-0.0448164	-0.0426629	-0.0380493	-0.0337129	-0.0232663	-0.0199672
58.2	-0.0859981	-0.0751186	-0.0678765	-0.0665433	-0.0633073	-0.0472004	-0.0448123	-0.0426626	-0.0380482	-0.0336963	-0.0232649	-0.0199611
58.5	-0.0870231	-0.0733096	-0.0683144	-0.0665433	-0.0625465	-0.0471983	-0.0448076	-0.0426484	-0.038044	-0.0336963	-0.0232607	-0.0199467
58.8	-0.086389	-0.0738686	-0.0685726	-0.0665338	-0.0639152	-0.0471904	-0.0448032	-0.0426478	-0.0380437	-0.0336855	-0.023252	-0.0199413
59.1	-0.0861297	-0.074485	-0.0696368	-0.0665309	-0.0626963	-0.0471904	-0.0448002	-0.0426422	-0.0380394	-0.0336769	-0.0232447	-0.0199365
59.4	-0.0858653	-0.0742221	-0.0690327	-0.0665291	-0.0625553	-0.04718	-0.0448	-0.0426407	-0.0380369	-0.0336746	-0.0232128	-0.0199277
59.7	-0.0862852	-0.0735925	-0.0683672	-0.0665144	-0.063025	-0.0471773	-0.0447994	-0.0426382	-0.0380359	-0.0336724	-0.0232026	-0.019902
60	-0.0876511	-0.0732257	-0.0688881	-0.0665104	-0.0630115	-0.0471755	-0.0447987	-0.0426365	-0.0380345	-0.0336604	-0.0231668	-0.0198928
60.3	-0.0875327	-0.0732868	-0.0680938	-0.066503	-0.0626257	-0.047174	-0.0447936	-0.0426222	-0.0380215	-0.0336428	-0.0231603	-0.0198919
60.6	-0.0869835	-0.0734715	-0.0692916	-0.0665016	-0.0637327	-0.0471619	-0.0447927	-0.0426147	-0.0380197	-0.0336302	-0.023158	-0.0198893
60.9	-0.0873379	-0.0739043	-0.0686406	-0.066496	-0.0635587	-0.0471604	-0.0447902	-0.0426076	-0.0380182	-0.0336178	-0.0231538	-0.0198808
61.2	-0.0876181	-0.0737596	-0.0688592	-0.0664903	-0.0627012	-0.047159	-0.0447867	-0.0425971	-0.0380143	-0.033616	-0.0231528	-0.0198784
61.5	-0.0864475	-0.0732257	-0.0687094	-0.066487	-0.0627027	-0.0471485	-0.0447851	-0.0425837	-0.0380103	-0.033607	-0.023147	-0.0198781
61.8	-0.0862044	-0.0742491	-0.069437	-0.0664863	-0.0634191	-0.0471485	-0.0447844	-0.0425815	-0.0380077	-0.0336019	-0.0231449	-0.0198779
62.1	-0.0866208	-0.0736348	-0.0691903	-0.0664855	-0.0638314	-0.0471468	-0.0447816	-0.0425774	-0.0380075	-0.0335972	-0.0231393	-0.0198716
62.4	-0.0876658	-0.0737281	-0.0683691	-0.066477	-0.0634079	-0.047145	-0.0447774	-0.0425738	-0.0380053	-0.033596	-0.0231379	-0.0198709
62.7	-0.0874169	-0.0737314	-0.0692113	-0.0664716	-0.0625372	-0.0471214	-0.0447762	-0.0425612	-0.0380036	-0.0335882	-0.0231248	-0.0198445
63	-0.0870922	-0.0731526	-0.0684305	-0.0664467	-0.0631211	-0.0471204	-0.0447758	-0.0425543	-0.0379927	-0.0335757	-0.0231017	-0.0198439
63.3	-0.086137	-0.0741988	-0.0680338	-0.0664368	-0.0636984	-0.0471172	-0.0447722	-0.0425537	-0.0379847	-0.0335672	-0.0230893	-0.0198251
63.6	-0.0864701	-0.0747501	-0.0682631	-0.0663948	-0.0636109	-0.0471144	-0.0447714	-0.0425505	-0.0379833	-0.0335649	-0.0230766	-0.0197934
63.9	-0.0871021	-0.0743592	-0.0678126	-0.0663904	-0.063784	-0.0470977	-0.0447683	-0.0425356	-0.0379823	-0.0335627	-0.0230738	-0.0197585
64.2	-0.0869646	-0.0747564	-0.0696518	-0.0663859	-0.0640713	-0.0470895	-0.0447681	-0.0425318	-0.0379779	-0.0335482	-0.0230671	-0.0197347
64.5	-0.0858817	-0.0745813	-0.069241	-0.0663805	-0.0633555	-0.0470881	-0.0447652	-0.042524	-0.0379704	-0.0335368	-0.0230666	-0.0197217
64.8	-0.0861767	-0.0748769	-0.0691438	-0.0663735	-0.0640723	-0.0470799	-0.0447635	-0.0425126	-0.0379689	-0.0335316	-0.0230649	-0.0197214
65.1	-0.0864793	-0.0730716	-0.0682821	-0.0663494	-0.0627715	-0.0470794	-0.0447617	-0.0425034	-0.0379651	-0.0335231	-0.0230646	-0.0197087
65.4	-0.0868113	-0.0731465	-0.0684037	-0.0663407	-0.0632492	-0.047079	-0.0447577	-0.0425018	-0.0379632	-0.0335204	-0.023056	-0.019696
65.7	-0.0871815	-0.0732755	-0.0687583	-0.0663261	-0.062297	-0.0470753	-0.0447563	-0.0424944	-0.0379616	-0.0335164	-0.0230271	-0.0196945
66	-0.0861749	-0.0735905	-0.0677423	-0.0663228	-0.0627925	-0.0470651	-0.0447562	-0.0424928	-0.0379611	-0.0335089	-0.0229992	-0.0196901
66.3	-0.0869292	-0.0742871	-0.0681182	-0.0663215	-0.0628139	-0.0470583	-0.0447558	-0.0424876	-0.037958	-0.0335047	-0.0229899	-0.0196867
66.6	-0.0869522	-0.0741577	-0.0678021	-0.0663186	-0.062943	-0.0470545	-0.0447558	-0.0424824	-0.0379511	-0.0334967	-0.0229885	-0.019656
66.9	-0.087268	-0.0740901	-0.0688251	-0.0663076	-0.0638141	-0.0470455	-0.0447531	-0.0424777	-0.0379466	-0.0334932	-0.0229877	-0.0196553
67.2	-0.0868106	-0.0742085	-0.0683465	-0.0662912	-0.0634395	-0.0470433	-0.0447489	-0.0424747	-0.0379463	-0.0334805	-0.0229795	-0.0196483
67.5	-0.0859936	-0.0731931	-0.0687828	-0.0662855	-0.0635672	-0.0470432	-0.0447467	-0.0424651	-0.0379406	-0.0334791	-0.0229616	-0.0196389
67.8	-0.0874799	-0.0737011	-0.0683429	-0.0662851	-0.062731	-0.0470411	-0.044746	-0.0424447	-0.0379344	-0.0334688	-0.0229567	-0.0196289
68.1	-0.087038	-0.073251	-0.0692087	-0.0662787	-0.0635891	-0.0470348	-0.0447454	-0.0424437	-0.0379318	-0.0334626	-0.0229547	-0.0196067
68.4	-0.0872342	-0.0730422	-0.0688851	-0.0662726	-0.0628618	-0.0470222	-0.0447423	-0.0424429	-0.0379307	-0.0334573	-0.0229513	-0.0195997
68.7	-0.0871333	-0.0741406	-0.0691463	-0.0662642	-0.0638616	-0.04702	-0.0447415	-0.0424412	-0.037924	-0.0334551	-0.0229271	-0.019595
69	-0.0869553	-0.0730709	-0.0689482	-0.0662618	-0.0622733	-0.0470166	-0.0447406	-0.0424361	-0.0379224	-0.0334389	-0.0229075	-0.0195681
69.3	-0.0865452	-0.0736334	-0.0692514	-0.0662563	-0.0633406	-0.0470165	-0.0447405	-0.0424243	-0.0379185	-0.0334383	-0.022907	-0.019558
69.6	-0.0867469	-0.07315	-0.0685156	-0.0662534	-0.0622433	-0.0470087	-0.0447385	-0.042421	-0.0379178	-0.0334353	-0.0229028	-0.0195576
69.9	-0.0871801	-0.0729743	-0.0691511	-0.0662525	-0.0629358	-0.0470058	-0.0447365	-0.0424198	-0.0379175	-0.0334346	-0.0228946	-0.019557
70.2	-0.087033	-0.0737402	-0.0680594	-0.0662446	-0.063495	-0.0469916	-0.0447342	-0.0424007	-0.0379135	-0.0334198	-0.0228835	-0.0195431
70.5	-0.0863476	-0.0746717	-0.0677403	-0.0662406	-0.0624504	-0.0469908	-0.044734	-0.0423925	-0.0379102	-0.0334044	-0.0228799	-0.0195321
70.8	-0.0875678	-0.0742728	-0.0687834	-0.0662391	-0.0627163	-0.0469902	-0.0447333	-0.0423855	-0.0379079	-0.0334023	-0.0228647	-0.0195241
71.1	-0.0858836	-0.0730634	-0.0677755	-0.0662271	-0.0628581	-0.0469893	-0.0447314	-0.0423839	-0.0379067	-0.033399	-0.0228613	-0.0195134
71.4	-0.0856349	-0.0744765	-0.0688377	-0.0662233	-0.062315	-0.0469886	-0.0447303	-0.0423799	-0.037899	-0.0333945	-0.022842	-0.0195076
71.7	-0.0858557	-0.0732826	-0.0685682	-0.0662199	-0.0628433	-0.0469779	-0.044727	-0.0423683	-0.037898	-0.0333918	-0.0228379	-0.0194933
72	-0.0868305	-0.0744752	-0.0682354	-0.0662056	-0.0629498	-0.0469735	-0.044727	-0.042354	-0.0378779	-0.0333773	-0.0228336	-0.0194868
72.3	-0.0866874	-0.0747614	-0.0683539	-0.0662053	-0.0624261	-0.0469714	-0.0447267	-0.0423481	-0.0378761	-0.0333493	-0.022833	-0.0194751
72.6	-0.0861225	-0.0738274	-0.0694211	-0.0661867	-0.063324	-0.0469701	-0.0447254	-0.0423302	-0.0378554	-0.0333461	-0.0228185	-0.0194491
72.9	-0.0859324	-0.0729727	-0.0683592	-0.0661861	-0.0625986	-0.0469648	-0.0447215	-0.0423197	-0.0378551	-0.0333443	-0.0228181	-0.019444
73.2	-0.0865161	-0.0729979	-0.0681782	-0.0661838	-0.0626982	-0.0469622	-0.0447214	-0.0423132	-0.0378548	-0.0333316	-0.0228075	-0.0194032
73.5	-0.0872389	-0.07329	-0.0690196	-0.06618	-0.0622641	-0.0469488	-0.0447186	-0.0423058	-0.0378449	-0.0333314	-0.0228028	-0.0194004
73.8	-0.0857839	-0.0738113	-0.0688428	-0.0661796	-0.0621783	-0.046948	-0.0447144	-0.042301	-0.0378438	-0.0333261	-0.0227723	-0.0193895
74.1	-0.0873642	-0.0746585	-0.0684769	-0.0661761	-0.0635973	-0.0469425	-0.044714	-0.0422987	-0.0378432	-0.0333251	-0.0227648	-0.0193715
74.4	-0.0861848	-0.0742254	-0.0684549	-0.0661657	-0.0639456	-0.0469366	-0.0447128	-0.0422823	-0.0378395	-0.0333196	-0.0227602	-0.0193665
74.7	-0.0862519	-0.0747062	-0.0690541	-0.0661571	-0.0639827	-0.0469339	-0.0447106	-0.0422718	-0.0378282	-0.0333182	-0.0227527	-0.0193532
75	-0.0863802	-0.0743066	-0.0683396	-0.0661338	-0.0628008	-0.0469268	-0.044704	-0.0422688	-0.0378155	-0.0333158	-0.0227433	-0.0193446
75.3	-0.0865199	-0.0731633	-0.0675877	-0.0661291	-0.0627828	-0.0469189	-0.0447019	-0.0422597	-0.0378097	-0.0333139	-0.0227372	-0.0193391
75.6	-0.0867262	-0.0735741	-0.0687341	-0.0661197	-0.0621624	-0.0469179	-0.0447013	-0.0422507	-0.0378096	-0.0333075	-0.0227325	-0.0193334
75.9	-0.085552	-0.0743591	-0.068863	-0.0661188	-0.0634427	-0.0468971	-0.0446996	-0.0422494	-0.0378082	-0.0333057	-0.0227313	-0.0193312
76.2	-0.0864633	-0.0744208	-0.0681612	-0.0661123	-0.0636485	-0.0468941	-0.0446965	-0.0422365	-0.0378043	-0.0332918	-0.0227047	-0.0193287
76.5	-0.0868089	-0.0742645	-0.0686685	-0.0660978	-0.0620457	-0.0468932	-0.0446952	-0.0422305	-0.0377936	-0.033277	-0.0226966	-0.0192944
76.8	-0.086162	-0.0739358	-0.0680008	-0.066074	-0.0637204	-0.0468929	-0.0446945	-0.0422229	-0.0377925	-0.0332629	-0.0226906	-0.0192898
77.1	-0.087011	-0.0744687	-0.0675152	-0.0660738	-0.0628323	-0.0468927	-0.0446939	-0.0422222	-0.0377904	-0.0332623	-0.0226749	-0.0192851
77.4	-0.085913	-0.0738385	-0.067468	-0.0660673	-0.062634	-0.0468923	-0.0446903	-0.0422004	-0.0377869	-0.0332584	-0.0226744	-0.0192765
77.7	-0.0859404	-0.0730385	-0.0684133	-0.0660648	-0.0636278	-0.0468896	-0.0446891	-0.0421983	-0.0377856	-0.0332438	-0.0226636	-0.0192705
78	-0.0872145	-0.0739851	-0.0681747	-0.0660602	-0.0625779	-0.0468752	-0.0446878	-0.0421923	-0.0377796	-0.0332377	-0.0226585	-0.01927
78.3	-0.0862689	-0.0741638	-0.0684017	-0.0660566	-0.062163	-0.046873	-0.0446876	-0.0421917	-0.0377529	-0.0332372	-0.0226454	-0.0192676
78.6	-0.0869397	-0.0737548	-0.0678705	-0.0660547	-0.0621268	-0.046872	-0.0446869	-0.0421868	-0.0377509	-0.0332241	-0.022643	-0.019244
78.9	-0.0855045	-0.0742601	-0.0693792	-0.0660516	-0.0628963	-0.046868	-0.0446863	-0.0421817	-0.037742	-0.0332173	-0.0226427	-0.0192435
79.2	-0.0867236	-0.0731462	-0.0686466	-0.0660368	-0.0620364	-0.0468669	-0.0446841	-0.0421799	-0.0377417	-0.0332076	-0.0226397	-0.0192422
79.5	-0.0861452	-0.0737321	-0.0674383	-0.0660347	-0.0622047	-0.0468551	-0.0446839	-0.0421799	-0.0377385	-0.0332052	-0.0226322	-0.0192326
79.8	-0.0858793	-0.0733148	-0.0687326	-0.0660204	-0.0629288	-0.0468524	-0.0446838	-0.0421669	-0.0377213	-0.0332019	-0.022628	-0.0192277
80.1	-0.085714	-0.0747656	-0.0688252	-0.0660005	-0.0637659	-0.0468493	-0.044683	-0.0421627	-0.0377192	-0.0332001	-0.0226275	-0.0192183
80.4	-0.0865478	-0.0738815	-0.0691865	-0.0659964	-0.0627669	-0.0468486	-0.0446763	-0.0421524	-0.0377171	-0.0331998	-0.0226257	-0.0192011
80.7	-0.085925	-0.0741193	-0.0679537	-0.0659844	-0.0627653	-0.046845	-0.0446761	-0.0421465	-0.0377053	-0.0331897	-0.022625	-0.0191951
81	-0.0869875	-0.0727998	-0.0678286	-0.0659825	-0.0619675	-0.046838	-0.0446743	-0.0421366	-0.0376964	-0.0331851	-0.0226186	-0.0191871
81.3	-0.08613	-0.0728059	-0.068254	-0.0659786	-0.062935	-0.0468298	-0.0446741	-0.0421223	-0.0376913	-0.0331829	-0.0226161	-0.019183
81.6	-0.0856556	-0.0734529	-0.0693137	-0.0659771	-0.0634905	-0.0468254	-0.044674	-0.0421055	-0.0376865	-0.0331811	-0.0226151	-0.0191696
81.9	-0.0859201	-0.0745763	-0.0690127	-0.0659679	-0.0620734	-0.0468249	-0.0446736	-0.0420989	-0.037683	-0.033167	-0.0226001	-0.019137
82.2	-0.0857342	-0.073373	-0.0686206	-0.0659592	-0.0620749	-0.0468213	-0.0446715	-0.0420979	-0.0376748	-0.0331658	-0.0225993	-0.0191337
82.5	-0.0868542	-0.0731046	-0.067635	-0.0659477	-0.0618585	-0.0468166	-0.0446706	-0.0420881	-0.0376716	-0.0331623	-0.0225713	-0.0191236
82.8	-0.0859659	-0.0736025	-0.0689175	-0.065943	-0.0621951	-0.0468135	-0.04467	-0.0420837	-0.0376672	-0.0331592	-0.022513	-0.0191224
83.1	-0.0861295	-0.0733796	-0.0679184	-0.0659425	-0.0629012	-0.0468124	-0.0446696	-0.0420786	-0.0376578	-0.0331585	-0.022484	-0.0191143
83.4	-0.0865021	-0.0729038	-0.0690375	-0.065941	-0.0630824	-0.0468123	-0.0446692	-0.0420747	-0.0376575	-0.0331391	-0.0224816	-0.0190958
83.7	-0.0855111	-0.0728478	-0.0682427	-0.0659385	-0.0618179	-0.0468114	-0.0446691	-0.0420613	-0.0376541	-0.0331383	-0.0224571	-0.0190904
84	-0.0865645	-0.0747011	-0.0674055	-0.0659352	-0.0620089	-0.0468087	-0.0446672	-0.0420607	-0.0376526	-0.0331294	-0.0224544	-0.0190853
84.3	-0.0871835	-0.0732429	-0.0676565	-0.0659307	-0.0635	-0.0468084	-0.0446668	-0.042053	-0.0376505	-0.0331085	-0.0224484	-0.019084
84.6	-0.0865549	-0.0735973	-0.0687027	-0.0659159	-0.0630831	-0.0468028	-0.0446661	-0.0420455	-0.0376495	-0.033092	-0.0224462	-0.0190707
84.9	-0.0855737	-0.0736159	-0.0686444	-0.0659149	-0.063427	-0.0468	-0.0446617	-0.0420426	-0.0376421	-0.0330849	-0.0224403	-0.0190314
85.2	-0.0863673	-0.0727743	-0.0689197	-0.0659114	-0.0620021	-0.046789	-0.0446593	-0.0420401	-0.0376384	-0.033076	-0.0224363	-0.019004
85.5	-0.0869594	-0.07433	-0.0680645	-0.0658948	-0.0623116	-0.0467877	-0.0446576	-0.0420387	-0.0376336	-0.0330692	-0.0224349	-0.0189791
85.8	-0.087025	-0.0735311	-0.0677079	-0.065889	-0.0624543	-0.0467874	-0.044655	-0.0420387	-0.0376321	-0.0330487	-0.0223933	-0.0189723
86.1	-0.086743	-0.0733123	-0.0678045	-0.0658839	-0.0632653	-0.0467808	-0.044655	-0.042034	-0.0376227	-0.0330459	-0.0223933	-0.0189669
86.4	-0.085346	-0.0734717	-0.067498	-0.0658779	-0.0625855	-0.0467794	-0.0446547	-0.0420316	-0.0376153	-0.0330429	-0.0223906	-0.0189505
86.7	-0.0865481	-0.0737703	-0.0675909	-0.0658739	-0.0632028	-0.0467758	-0.04465	-0.0420181	-0.0376147	-0.0330414	-0.0223783	-0.0189475
87	-0.0853241	-0.0741968	-0.0673307	-0.0658733	-0.0635175	-0.0467758	-0.0446496	-0.0420122	-0.0376091	-0.0330326	-0.0223769	-0.0189464
87.3	-0.0870537	-0.0736464	-0.0685207	-0.0658616	-0.0626465	-0.0467757	-0.0446492	-0.042009	-0.0376025	-0.0330278	-0.0223592	-0.0189255
87.6	-0.0866231	-0.0729298	-0.0675489	-0.065842	-0.0618922	-0.046773	-0.0446482	-0.0420069	-0.0376013	-0.0330221	-0.0223521	-0.0189179
87.9	-0.0872192	-0.0727025	-0.0689751	-0.0658373	-0.0617644	-0.046766	-0.0446414	-0.0419988	-0.0376002	-0.0330159	-0.02234	-0.0189096
88.2	-0.0864119	-0.0730485	-0.0680956	-0.0658277	-0.0630378	-0.0467627	-0.0446408	-0.0419987	-0.0375984	-0.0330097	-0.0223393	-0.0189001
88.5	-0.0868573	-0.0740861	-0.0676578	-0.0658125	-0.0618631	-0.0467599	-0.0446402	-0.0419821	-0.0375919	-0.0330037	-0.0223367	-0.0188891
88.8	-0.0867957	-0.0740144	-0.0680668	-0.0658009	-0.0632255	-0.0467561	-0.0446357	-0.0419667	-0.0375907	-0.0329969	-0.0223204	-0.0188694
89.1	-0.0857786	-0.072958	-0.0686184	-0.0657997	-0.0629949	-0.0467542	-0.0446336	-0.0419602	-0.0375825	-0.0329961	-0.0223204	-0.0188652
89.4	-0.0861042	-0.0740102	-0.0688388	-0.0657927	-0.0633945	-0.046749	-0.0446322	-0.0419324	-0.0375746	-0.0329942	-0.022315	-0.0188627
89.7	-0.0859142	-0.0740045	-0.0680163	-0.0657914	-0.0618314	-0.046746	-0.0446315	-0.0419275	-0.0375736	-0.0329938	-0.0222931	-0.0188576
90	-0.086799	-0.0739784	-0.0673835	-0.0657833	-0.0625393	-0.046743	-0.0446304	-0.0419226	-0.0375719	-0.0329937	-0.0222831	-0.0188521
90.3	-0.0869725	-0.0734187	-0.0691945	-0.0657775	-0.0625563	-0.0467414	-0.044627	-0.0419074	-0.0375615	-0.0329825	-0.0222735	-0.0188409
90.6	-0.0867925	-0.0728874	-0.069188	-0.0657707	-0.0630336	-0.0467336	-0.0446241	-0.0418953	-0.0375594	-0.0329808	-0.0222715	-0.0188404
90.9	-0.085384	-0.0730817	-0.068411	-0.0657518	-0.0619605	-0.0467226	-0.0446238	-0.0418949	-0.0375497	-0.0329804	-0.0222669	-0.0188224
91.2	-0.0856931	-0.0736113	-0.0678301	-0.0657471	-0.0634966	-0.0467118	-0.0446231	-0.0418731	-0.0375475	-0.0329604	-0.0222649	-0.0188212
91.5	-0.0867378	-0.0732504	-0.067753	-0.0657254	-0.0621189	-0.0467107	-0.0446202	-0.0418698	-0.0375459	-0.0329525	-0.022245	-0.0187939
91.8	-0.0859388	-0.0736731	-0.0689081	-0.0657221	-0.0624731	-0.0467074	-0.0446186	-0.0418662	-0.0375358	-0.0329523	-0.0222418	-0.0187857
92.1	-0.0856688	-0.0738275	-0.067984	-0.0657204	-0.0622555	-0.0467037	-0.0446148	-0.0418638	-0.0375329	-0.0329336	-0.0222363	-0.0187848
92.4	-0.08679	-0.0733986	-0.0674204	-0.0657187	-0.0627924	-0.0467032	-0.0446127	-0.0418597	-0.0375287	-0.0329212	-0.022231	-0.0187781
92.7	-0.0858541	-0.073811	-0.0689317	-0.0656939	-0.0633327	-0.0466962	-0.0446127	-0.0418592	-0.0375272	-0.032918	-0.0222115	-0.0187721
93	-0.0866773	-0.073891	-0.0678184	-0.0656815	-0.0635292	-0.0466894	-0.0446074	-0.041858	-0.0375139	-0.0329058	-0.0222076	-0.0187695
93.3	-0.0858967	-0.0728804	-0.0689224	-0.0656813	-0.0619909	-0.0466887	-0.0446064	-0.0418563	-0.037511	-0.0329007	-0.022197	-0.0187447
93.6	-0.0855768	-0.074444	-0.0683903	-0.0656694	-0.0626715	-0.0466784	-0.0446047	-0.0418538	-0.0375095	-0.0329005	-0.0221927	-0.0187433
93.9	-0.0858196	-0.072848	-0.0678422	-0.0656648	-0.0621394	-0.0466778	-0.044601	-0.0418495	-0.0375094	-0.0328946	-0.0221919	-0.0187361
94.2	-0.086038	-0.0744817	-0.0689321	-0.0656592	-0.0633347	-0.0466702	-0.0445974	-0.0418419	-0.0375046	-0.0328928	-0.022187	-0.0187314
94.5	-0.0864537	-0.0743042	-0.0678375	-0.0656578	-0.0618701	-0.0466628	-0.0445972	-0.0418415	-0.0375007	-0.0328843	-0.0221755	-0.0187262
94.8	-0.0852471	-0.0730741	-0.0680103	-0.0656495	-0.0619228	-0.0466603	-0.044594	-0.0418358	-0.0374991	-0.0328777	-0.0221674	-0.0187239
95.1	-0.0855837	-0.0728329	-0.0677767	-0.0656494	-0.0628814	-0.0466586	-0.0445922	-0.0418357	-0.0374951	-0.0328753	-0.0221564	-0.0187116
95.4	-0.08709	-0.0731816	-0.0685629	-0.0656378	-0.0629434	-0.0466538	-0.0445848	-0.0418262	-0.0374818	-0.0328752	-0.0221564	-0.0186678
95.7	-0.085155	-0.0733803	-0.0682476	-0.0656203	-0.063191	-0.0466499	-0.0445843	-0.041822	-0.0374813	-0.0328617	-0.022146	-0.0186535
96	-0.0856	-0.0739978	-0.0679011	-0.0656012	-0.0626614	-0.0466464	-0.0445839	-0.0418134	-0.0374801	-0.0328557	-0.0221276	-0.0186491
96.3	-0.0855137	-0.0738447	-0.0676991	-0.0655867	-0.0624426	-0.0466458	-0.0445833	-0.0418095	-0.0374792	-0.0328498	-0.0221262	-0.0186221
96.6	-0.0854589	-0.0742916	-0.0688445	-0.065585	-0.0631938	-0.0466428	-0.0445832	-0.0418019	-0.0374732	-0.0328481	-0.0221153	-0.0186054
96.9	-0.0857541	-0.0726012	-0.0679234	-0.0655776	-0.0633557	-0.0466426	-0.0445818	-0.041796	-0.037471	-0.0328443	-0.0221101	-0.018601
97.2	-0.0863609	-0.0729838	-0.0673168	-0.0655774	-0.0622915	-0.0466416	-0.0445817	-0.0417933	-0.0374576	-0.0328442	-0.0220956	-0.0185838
97.5	-0.0857172	-0.0729611	-0.0689718	-0.0655584	-0.0620742	-0.0466407	-0.0445808	-0.0417824	-0.0374571	-0.0328414	-0.0220862	-0.0185744
97.8	-0.0852679	-0.0741626	-0.0670804	-0.0655464	-0.0619518	-0.0466398	-0.044577	-0.0417616	-0.0374482	-0.032823	-0.0220535	-0.0185699
98.1	-0.0852731	-0.0731244	-0.067624	-0.0655445	-0.0629094	-0.0466398	-0.0445764	-0.0417546	-0.0374441	-0.0328226	-0.0220518	-0.0185616
98.4	-0.0861432	-0.0726464	-0.0681614	-0.0655231	-0.0624488	-0.0466396	-0.0445757	-0.0417545	-0.0374422	-0.0328163	-0.022042	-0.0185462
98.7	-0.0863481	-0.0728384	-0.0678872	-0.0655173	-0.0616071	-0.0466306	-0.0445712	-0.0417511	-0.0374422	-0.0328154	-0.0220361	-0.018544
99	-0.0850787	-0.0741391	-0.0677044	-0.0655147	-0.0619411	-0.0466267	-0.0445675	-0.0417403	-0.0374347	-0.0328024	-0.0220313	-0.0185426
99.3	-0.0863062	-0.0732099	-0.0681371	-0.0655054	-0.06155	-0.0466077	-0.0445644	-0.0417318	-0.0374312	-0.0328005	-0.0220259	-0.0185299
99.6	-0.0862963	-0.0728157	-0.0670794	-0.0654951	-0.0617707	-0.0466076	-0.0445636	-0.0417244	-0.0374241	-0.0327839	-0.0220258	-0.0185295
99.9	-0.0861877	-0.0744007	-0.06751	-0.0654746	-0.0630967	-0.046597	-0.0445623	-0.0417024	-0.0374237	-0.0327783	-0.0220249	-0.018517
100.2	-0.0864171	-0.0736569	-0.0670801	-0.0654658	-0.0618533	-0.0465837	-0.0445581	-0.0416869	-0.0374204	-0.0327759	-0.0220083	-0.0184964
100.5	-0.0850068	-0.0730022	-0.0672838	-0.0654654	-0.0629255	-0.0465781	-0.0445577	-0.041686	-0.0374189	-0.0327584	-0.0219969	-0.0184785
100.8	-0.0852204	-0.0729112	-0.0686238	-0.0654614	-0.0631386	-0.046578	-0.044557	-0.0416849	-0.0374061	-0.0327335	-0.0219927	-0.0184588
101.1	-0.0858159	-0.0730441	-0.0680098	-0.065455	-0.0623378	-0.0465595	-0.0445546	-0.0416772	-0.037405	-0.0327299	-0.0219671	-0.0184382
101.4	-0.0858284	-0.0743462	-0.0676378	-0.0654526	-0.0631164	-0.046559	-0.0445533	-0.0416724	-0.0373942	-0.0327278	-0.02196	-0.0184355
101.7	-0.0860553	-0.0737857	-0.0682555	-0.0654416	-0.0629663	-0.0465583	-0.0445529	-0.0416611	-0.0373925	-0.0327149	-0.0219596	-0.0184177
102	-0.0853537	-0.0737379	-0.0676185	-0.0654391	-0.061722	-0.0465555	-0.0445518	-0.0416563	-0.037388	-0.0326997	-0.0219415	-0.0183881
102.3	-0.0857021	-0.0741971	-0.0671226	-0.065431	-0.0630112	-0.0465541	-0.0445483	-0.0416436	-0.0373859	-0.032675	-0.0219404	-0.0183852
102.6	-0.085341	-0.0725635	-0.0682481	-0.0654204	-0.0628517	-0.0465504	-0.0445467	-0.0416289	-0.0373806	-0.0326708	-0.0219368	-0.0183798
102.9	-0.0859096	-0.0732444	-0.067406	-0.0654142	-0.0614057	-0.0465422	-0.0445461	-0.0416195	-0.0373751	-0.0326613	-0.0219267	-0.0183719
103.2	-0.0862586	-0.0741149	-0.0671568	-0.0654004	-0.0616312	-0.0465396	-0.044543	-0.0416113	-0.0373717	-0.0326556	-0.0219112	-0.0183666
103.5	-0.0851735	-0.0725219	-0.0685837	-0.0653897	-0.0619727	-0.0465391	-0.0445406	-0.0416	-0.0373573	-0.0326528	-0.0218962	-0.0183649
103.8	-0.0853409	-0.0743444	-0.0680611	-0.0653735	-0.0621129	-0.046539	-0.0445404	-0.0415987	-0.0373567	-0.0326518	-0.021896	-0.0183504
104.1	-0.0863553	-0.0725572	-0.0684118	-0.0653729	-0.0616717	-0.0465325	-0.04454	-0.0415921	-0.0373516	-0.0326434	-0.0218942	-0.018338
104.4	-0.0863349	-0.0738966	-0.0688467	-0.0653663	-0.0631684	-0.0465304	-0.0445387	-0.0415759	-0.0373491	-0.0326396	-0.0218918	-0.0183327
104.7	-0.0856855	-0.0736925	-0.0677952	-0.0653655	-0.0616403	-0.0465296	-0.0445371	-0.0415757	-0.0373483	-0.0326283	-0.0218862	-0.0183288
105	-0.0854016	-0.0728763	-0.0676612	-0.0653509	-0.0624878	-0.0465214	-0.0445355	-0.0415621	-0.0373385	-0.0326203	-0.0218657	-0.018318
105.3	-0.0850643	-0.073625	-0.0673436	-0.0653482	-0.0623334	-0.0465207	-0.0445354	-0.0415591	-0.0373377	-0.0326198	-0.0218623	-0.0183166
105.6	-0.084967	-0.0733807	-0.0680935	-0.0653463	-0.0612587	-0.0465183	-0.044535	-0.0415549	-0.0373324	-0.0326046	-0.0218562	-0.0183164
105.9	-0.0854789	-0.0725348	-0.0678951	-0.0653321	-0.0625358	-0.0465165	-0.0445337	-0.0415517	-0.0373221	-0.0326043	-0.021828	-0.0183081
106.2	-0.0864049	-0.0743134	-0.0678763	-0.0653306	-0.0623063	-0.0465149	-0.0445316	-0.0415513	-0.0373173	-0.0325837	-0.0218253	-0.018301
106.5	-0.0857326	-0.0730968	-0.0672982	-0.0653236	-0.0622502	-0.0465116	-0.0445293	-0.0415489	-0.0373163	-0.0325832	-0.0218194	-0.0183005
106.8	-0.0864876	-0.0739651	-0.0685738	-0.0653084	-0.0614743	-0.0465112	-0.0445287	-0.0415467	-0.03731	-0.0325797	-0.0218065	-0.0182943
107.1	-0.0856488	-0.0734182	-0.0684587	-0.0653001	-0.0618749	-0.046511	-0.0445282	-0.0415286	-0.0373034	-0.0325792	-0.0217978	-0.0182877
107.4	-0.0857735	-0.0740309	-0.0671324	-0.0652919	-0.0628095	-0.0465088	-0.044525	-0.0415195	-0.0373015	-0.0325734	-0.0217934	-0.0182806
107.7	-0.0849611	-0.0729404	-0.0674258	-0.0652909	-0.0618422	-0.046507	-0.0445198	-0.0415113	-0.0372925	-0.0325582	-0.0217826	-0.018269
108	-0.0868113	-0.0742457	-0.0670183	-0.0652882	-0.0615724	-0.0465045	-0.044519	-0.0415075	-0.0372912	-0.0325561	-0.0217643	-0.0182532
108.3	-0.085788	-0.0728897	-0.0687241	-0.0652827	-0.0622952	-0.0465024	-0.0445179	-0.0415023	-0.0372667	-0.0325556	-0.0217578	-0.0182521
108.6	-0.0859515	-0.0724368	-0.0680544	-0.0652802	-0.0620679	-0.0465004	-0.0445164	-0.0414945	-0.0372596	-0.0325442	-0.0217491	-0.0182428
108.9	-0.0866453	-0.0731165	-0.0684954	-0.0652609	-0.0618756	-0.0465003	-0.0445162	-0.0414914	-0.037255	-0.0325436	-0.0217384	-0.0182321
109.2	-0.0850153	-0.0733534	-0.0669601	-0.0652466	-0.0627828	-0.0464987	-0.0445152	-0.0414878	-0.0372492	-0.032534	-0.0217316	-0.0182029
109.5	-0.0853827	-0.0729353	-0.0673107	-0.0652444	-0.062515	-0.0464736	-0.0445093	-0.0414856	-0.0372465	-0.0325325	-0.0217133	-0.0182017
109.8	-0.0866017	-0.0742535	-0.0684978	-0.0652412	-0.0619618	-0.0464734	-0.0445064	-0.0414762	-0.0372445	-0.0325274	-0.0217053	-0.018181
110.1	-0.0852074	-0.0730431	-0.0681619	-0.065227	-0.061847	-0.0464733	-0.044506	-0.0414757	-0.037237	-0.0325159	-0.0217049	-0.0181798
110.4	-0.0864534	-0.0742521	-0.0680142	-0.0652241	-0.0626459	-0.0464715	-0.0445023	-0.0414627	-0.0372305	-0.0325097	-0.0216923	-0.0181677
110.7	-0.085212	-0.0731353	-0.068218	-0.0652156	-0.0626214	-0.0464627	-0.044496	-0.041455	-0.0372168	-0.0325089	-0.0216857	-0.0181532
111	-0.0853232	-0.0737788	-0.0671518	-0.0652128	-0.0612843	-0.0464615	-0.0444941	-0.0414363	-0.0372159	-0.0324948	-0.0216819	-0.0181473
111.3	-0.0853728	-0.0731738	-0.0668022	-0.0652083	-0.0626516	-0.0464604	-0.0444934	-0.0414317	-0.0372096	-0.0324874	-0.021676	-0.0181442
111.6	-0.0859332	-0.074038	-0.0668602	-0.0652053	-0.0621389	-0.0464563	-0.0444931	-0.0414316	-0.0372085	-0.0324864	-0.0216582	-0.0180748
111.9	-0.0850754	-0.0724234	-0.067144	-0.0651949	-0.0613236	-0.0464347	-0.0444918	-0.0414039	-0.0372077	-0.0324853	-0.0216426	-0.0180608
112.2	-0.0858013	-0.0741071	-0.0683375	-0.0651943	-0.0624747	-0.0464335	-0.0444911	-0.0414021	-0.0371997	-0.0324821	-0.0216195	-0.0180498
112.5	-0.0866818	-0.0737366	-0.0672419	-0.0651934	-0.0610201	-0.0464278	-0.0444905	-0.0413991	-0.0371965	-0.0324815	-0.0216008	-0.0180465
112.8	-0.0866684	-0.0732253	-0.0681201	-0.0651926	-0.0618509	-0.0464255	-0.0444895	-0.0413827	-0.0371943	-0.0324625	-0.0215957	-0.0180374
113.1	-0.0852305	-0.0736609	-0.0669037	-0.0651914	-0.0615291	-0.0464205	-0.0444895	-0.0413776	-0.0371939	-0.0324572	-0.0215951	-0.0180254
113.4	-0.0850211	-0.073553	-0.0671987	-0.0651823	-0.0625957	-0.0464166	-0.0444873	-0.0413672	-0.0371927	-0.0324555	-0.021579	-0.0180085
113.7	-0.0852913	-0.073765	-0.0678237	-0.0651814	-0.0610162	-0.0464166	-0.0444859	-0.041364	-0.0371917	-0.0324449	-0.0215771	-0.0180051
114	-0.085923	-0.072637	-0.0674011	-0.0651769	-0.0620607	-0.046413	-0.044485	-0.0413608	-0.0371891	-0.0324414	-0.021572	-0.0179899
114.3	-0.0852509	-0.072789	-0.0676459	-0.065158	-0.0611594	-0.0463931	-0.0444777	-0.0413568	-0.0371783	-0.0324268	-0.021566	-0.0179808
114.6	-0.08473	-0.0731437	-0.0683144	-0.0651455	-0.0612883	-0.0463916	-0.0444749	-0.041355	-0.0371694	-0.0324216	-0.0215648	-0.0179695
114.9	-0.0849271	-0.0742387	-0.066744	-0.0651445	-0.062246	-0.0463905	-0.0444725	-0.0413374	-0.0371635	-0.0324186	-0.0215385	-0.0179639
115.2	-0.0866523	-0.0740224	-0.0668381	-0.0651439	-0.0619686	-0.0463898	-0.0444723	-0.0413371	-0.0371557	-0.0324168	-0.0215288	-0.0179623
115.5	-0.0854447	-0.0734172	-0.0679146	-0.0651243	-0.0610047	-0.0463887	-0.0444713	-0.0413318	-0.0371497	-0.0324078	-0.0215258	-0.0179589
115.8	-0.0861964	-0.072795	-0.068021	-0.0650983	-0.0625203	-0.0463835	-0.044467	-0.0413264	-0.0371436	-0.0324066	-0.0215174	-0.017949
116.1	-0.0856146	-0.0727778	-0.0668509	-0.0650971	-0.062116	-0.0463816	-0.0444626	-0.0413218	-0.0371376	-0.0324009	-0.0215141	-0.0179405
116.4	-0.0848833	-0.0724792	-0.0681742	-0.0650947	-0.0617429	-0.0463815	-0.0444625	-0.04132	-0.0371369	-0.0323869	-0.02151	-0.0179398
116.7	-0.0857169	-0.0733737	-0.0671114	-0.0650864	-0.0609402	-0.0463797	-0.0444594	-0.0413119	-0.0371276	-0.0323746	-0.0215021	-0.0179384
117	-0.0858427	-0.0723009	-0.0678102	-0.0650847	-0.0618814	-0.0463705	-0.0444586	-0.0413053	-0.0371224	-0.0323617	-0.0214901	-0.0179187
117.3	-0.08654	-0.0726428	-0.0679283	-0.0650818	-0.0610604	-0.0463661	-0.0444568	-0.0413036	-0.0371149	-0.0323578	-0.0214883	-0.0179137
117.6	-0.0848874	-0.0735124	-0.0679399	-0.0650712	-0.0627576	-0.0463621	-0.0444567	-0.0412996	-0.0371148	-0.0323496	-0.0214781	-0.0179064
117.9	-0.0864675	-0.0729843	-0.0667403	-0.065066	-0.0626061	-0.0463584	-0.0444566	-0.0412662	-0.0371127	-0.0323333	-0.0214663	-0.0179039
118.2	-0.0857886	-0.0725583	-0.0677925	-0.0650652	-0.0615404	-0.0463553	-0.0444558	-0.0412629	-0.0371113	-0.032327	-0.0214622	-0.0178946
118.5	-0.0864615	-0.0738647	-0.0682337	-0.0650492	-0.0614163	-0.0463525	-0.0444518	-0.0412564	-0.0371054	-0.0323236	-0.0214524	-0.0178729
118.8	-0.0864711	-0.0730442	-0.0682171	-0.0650425	-0.062248	-0.0463509	-0.0444506	-0.041242	-0.0371054	-0.0323231	-0.021451	-0.0178673
119.1	-0.0854972	-0.073712	-0.0673383	-0.0650392	-0.0622433	-0.0463476	-0.0444492	-0.0412374	-0.0371006	-0.0323229	-0.0214224	-0.0178424
119.4	-0.0859325	-0.0733201	-0.067294	-0.065027	-0.061911	-0.0463453	-0.0444489	-0.0412347	-0.0370992	-0.0323119	-0.0214072	-0.0178387
119.7	-0.0860137	-0.0723468	-0.0677428	-0.065006	-0.0626636	-0.0463422	-0.0444457	-0.0412296	-0.0370989	-0.0323116	-0.0214001	-0.017831
120	-0.0858389	-0.0729129	-0.0685403	-0.0649705	-0.0625122	-0.0463354	-0.0444444	-0.0412282	-0.0370958	-0.0323091	-0.0213968	-0.0178253
120.3	-0.0850659	-0.0727212	-0.0670753	-0.0649605	-0.061459	-0.0463309	-0.0444389	-0.0412179	-0.037088	-0.032309	-0.0213926	-0.017815
120.6	-0.0846463	-0.0726562	-0.0683478	-0.0649593	-0.0610699	-0.0463296	-0.0444317	-0.0412153	-0.0370793	-0.0322863	-0.0213847	-0.0177973
120.9	-0.0853288	-0.0740493	-0.0681074	-0.0649587	-0.0613473	-0.0463257	-0.0444239	-0.0412131	-0.037079	-0.0322818	-0.0213737	-0.0177767
121.2	-0.0859723	-0.0723106	-0.0675818	-0.064949	-0.0611353	-0.0463222	-0.0444217	-0.0412096	-0.0370759	-0.0322812	-0.02137	-0.0177697
121.5	-0.0854139	-0.0726969	-0.067247	-0.0649279	-0.0620619	-0.0463205	-0.0444193	-0.0412089	-0.0370741	-0.032273	-0.0213464	-0.0177594
121.8	-0.0852049	-0.0737739	-0.0669751	-0.0649236	-0.061686	-0.0463193	-0.0444192	-0.0412037	-0.0370604	-0.0322661	-0.0213416	-0.0177494
122.1	-0.0853065	-0.0740964	-0.0665944	-0.0648969	-0.0617317	-0.0463178	-0.0444138	-0.0411999	-0.0370603	-0.032266	-0.0213293	-0.0177438
122.4	-0.0854674	-0.0729996	-0.0677949	-0.0648955	-0.0622755	-0.0463169	-0.0444134	-0.0411848	-0.0370601	-0.0322632	-0.0213135	-0.0177254
122.7	-0.085924	-0.0726504	-0.0681594	-0.0648939	-0.0614262	-0.0463152	-0.0444113	-0.0411839	-0.0370592	-0.0322609	-0.0213096	-0.0177099
123	-0.0864742	-0.0729463	-0.0684963	-0.0648917	-0.0616481	-0.046313	-0.0444111	-0.0411717	-0.0370548	-0.0322606	-0.0213077	-0.0177063
123.3	-0.0864376	-0.0728773	-0.0676876	-0.0648892	-0.0611571	-0.0463102	-0.0444105	-0.0411701	-0.037049	-0.0322566	-0.0213016	-0.0176848
123.6	-0.0850812	-0.0724042	-0.0679554	-0.0648783	-0.0609355	-0.0463099	-0.0444069	-0.0411591	-0.037036	-0.0322512	-0.0212873	-0.0176806
123.9	-0.084667	-0.0741272	-0.0675615	-0.0648718	-0.0616526	-0.0463098	-0.0444068	-0.041159	-0.0370312	-0.0322416	-0.0212735	-0.0176746
124.2	-0.0845326	-0.0733421	-0.0682728	-0.0648695	-0.0615885	-0.046308	-0.0444013	-0.041152	-0.0370261	-0.0322363	-0.0212703	-0.0176638
124.5	-0.0862987	-0.0734401	-0.0679457	-0.0648658	-0.0607425	-0.0463057	-0.0443988	-0.0411343	-0.0370215	-0.0322254	-0.021262	-0.0176611
124.8	-0.0845163	-0.0723249	-0.0676285	-0.0648602	-0.0608365	-0.0462994	-0.0443972	-0.0411294	-0.0370175	-0.0322221	-0.0212251	-0.0176501
125.1	-0.0847686	-0.0737376	-0.0683716	-0.0648596	-0.0607547	-0.0462958	-0.0443954	-0.0411255	-0.0370169	-0.0322193	-0.0212241	-0.0176342
125.4	-0.0846116	-0.0734187	-0.0669205	-0.0648534	-0.0617671	-0.0462895	-0.044392	-0.0411237	-0.037016	-0.0322189	-0.0212143	-0.0176318
125.7	-0.0864821	-0.073139	-0.0683889	-0.0648495	-0.0608438	-0.0462793	-0.0443912	-0.0411231	-0.0370051	-0.0321996	-0.0212102	-0.0176134
126	-0.085266	-0.0736058	-0.0678918	-0.0648458	-0.0607925	-0.0462656	-0.044388	-0.0411212	-0.0369916	-0.0321869	-0.0212099	-0.0176095
126.3	-0.0863185	-0.0740564	-0.0672243	-0.0648404	-0.0610144	-0.0462605	-0.0443872	-0.0411131	-0.0369874	-0.0321837	-0.0212019	-0.0175759
126.6	-0.0853965	-0.0721538	-0.0682741	-0.0648382	-0.0615703	-0.0462575	-0.0443864	-0.0411077	-0.0369832	-0.032179	-0.0212001	-0.0175581
126.9	-0.0847307	-0.0730117	-0.0678077	-0.0648243	-0.0621432	-0.0462529	-0.0443863	-0.041088	-0.0369823	-0.0321636	-0.0211815	-0.0175509
127.2	-0.0852216	-0.0729882	-0.067638	-0.0648227	-0.062394	-0.0462491	-0.0443829	-0.0410856	-0.0369792	-0.0321547	-0.0211739	-0.0175458
127.5	-0.0851887	-0.0731094	-0.066833	-0.064813	-0.0620313	-0.046247	-0.044382	-0.0410788	-0.0369745	-0.0321517	-0.0211711	-0.0175338
127.8	-0.0861788	-0.073637	-0.068444	-0.0648126	-0.0611996	-0.0462428	-0.0443764	-0.041069	-0.0369737	-0.032134	-0.0211681	-0.0175306
128.1	-0.0862349	-0.0737507	-0.0672505	-0.0648069	-0.0620748	-0.0462372	-0.0443756	-0.0410685	-0.0369694	-0.0321236	-0.0211553	-0.0175191
128.4	-0.0848383	-0.0725173	-0.0674375	-0.0648067	-0.061292	-0.0462354	-0.0443743	-0.0410573	-0.0369606	-0.0321194	-0.0211492	-0.0175017
128.7	-0.0850614	-0.0723717	-0.066651	-0.0648023	-0.0620567	-0.0462283	-0.0443741	-0.0410522	-0.0369496	-0.0321177	-0.0211377	-0.017488
129	-0.0855331	-0.0724653	-0.0677574	-0.0647948	-0.0621929	-0.0462226	-0.0443739	-0.041045	-0.0369404	-0.0321161	-0.0211375	-0.0174876
129.3	-0.0859664	-0.0735272	-0.0665016	-0.0647707	-0.0616632	-0.0462197	-0.0443719	-0.0410399	-0.0369373	-0.0321126	-0.0211334	-0.0174865
129.6	-0.0851984	-0.0726499	-0.0668874	-0.06477	-0.0609492	-0.0462177	-0.0443692	-0.0410318	-0.0369367	-0.032108	-0.0211283	-0.0174825
129.9	-0.0859004	-0.0739025	-0.0674095	-0.0647579	-0.0619264	-0.0462175	-0.0443687	-0.0410196	-0.0369345	-0.032106	-0.0211084	-0.0174817
130.2	-0.0853788	-0.0736737	-0.0670433	-0.0647531	-0.0609656	-0.0462141	-0.0443675	-0.0410192	-0.0369296	-0.0321011	-0.0211078	-0.0174729
130.5	-0.0847563	-0.0722678	-0.0672574	-0.0647493	-0.0606311	-0.0462141	-0.0443674	-0.0410124	-0.0369288	-0.0320886	-0.0211046	-0.0174685
130.8	-0.0850038	-0.0736457	-0.06806	-0.0647492	-0.0623193	-0.0462056	-0.0443591	-0.0410073	-0.0369206	-0.0320848	-0.0210989	-0.0174633
131.1	-0.0852028	-0.0734176	-0.0670574	-0.0647454	-0.0623485	-0.0462032	-0.0443588	-0.0410059	-0.0369134	-0.0320797	-0.0210976	-0.0174463
131.4	-0.0858195	-0.0720848	-0.0680685	-0.064743	-0.0624846	-0.0461785	-0.0443569	-0.0410028	-0.0369125	-0.0320719	-0.0210837	-0.0174318
131.7	-0.085654	-0.0727514	-0.0675533	-0.0647419	-0.0618993	-0.0461774	-0.0443562	-0.040984	-0.0369016	-0.0320701	-0.0210792	-0.0174026
132	-0.0854003	-0.0732139	-0.0683436	-0.0647405	-0.0620897	-0.0461671	-0.044355	-0.0409666	-0.0368956	-0.0320652	-0.0210512	-0.0173916
132.3	-0.085977	-0.0733793	-0.0669543	-0.0647274	-0.0606704	-0.0461551	-0.0443546	-0.0409566	-0.036895	-0.0320335	-0.0210391	-0.017386
132.6	-0.0847474	-0.0731166	-0.0682045	-0.0647252	-0.0615143	-0.04615	-0.0443522	-0.0409485	-0.0368859	-0.0320168	-0.0210344	-0.0173819
132.9	-0.0862309	-0.0723316	-0.0675614	-0.0647205	-0.0607788	-0.0461481	-0.0443513	-0.0409442	-0.0368849	-0.032002	-0.0210308	-0.0173686
133.2	-0.0861367	-0.0730229	-0.0675963	-0.0647106	-0.0619897	-0.0461452	-0.0443501	-0.0409368	-0.0368813	-0.0320003	-0.0210302	-0.0173236
133.5	-0.084383	-0.0729652	-0.0679273	-0.0647097	-0.0613348	-0.0461416	-0.0443482	-0.0409296	-0.0368757	-0.0319986	-0.0209912	-0.0173201
133.8	-0.0843377	-0.0732891	-0.0674358	-0.0646801	-0.0621135	-0.0461313	-0.0443464	-0.0409236	-0.0368741	-0.0319973	-0.0209791	-0.0173178
134.1	-0.0863166	-0.0734834	-0.0672998	-0.0646641	-0.0605892	-0.0461242	-0.0443456	-0.0409211	-0.0368729	-0.0319781	-0.020973	-0.0173128
134.4	-0.0853987	-0.0732545	-0.0676364	-0.0646448	-0.0619094	-0.0461148	-0.044345	-0.0409137	-0.036868	-0.0319735	-0.0209696	-0.0173033
134.7	-0.0856706	-0.0726533	-0.0664258	-0.0646307	-0.0609299	-0.0461114	-0.0443449	-0.0409106	-0.036859	-0.031964	-0.0209586	-0.0172908
135	-0.0860415	-0.0721938	-0.067079	-0.0646231	-0.0617086	-0.046111	-0.0443448	-0.040903	-0.0368582	-0.0319544	-0.0209374	-0.0172804
135.3	-0.0860172	-0.0725752	-0.0666813	-0.0646166	-0.0623816	-0.0461046	-0.0443431	-0.0408996	-0.0368549	-0.0319399	-0.0209354	-0.0172662
135.6	-0.0856458	-0.0730815	-0.0676577	-0.0646125	-0.0615208	-0.0461044	-0.0443423	-0.0408983	-0.0368477	-0.0319383	-0.0209288	-0.0172661
135.9	-0.0856737	-0.0733634	-0.0678219	-0.0646064	-0.0622075	-0.0461042	-0.0443405	-0.0408856	-0.036845	-0.0319176	-0.0209217	-0.017265
136.2	-0.0859723	-0.0726488	-0.0680109	-0.0645994	-0.0610785	-0.0461007	-0.0443349	-0.0408774	-0.0368374	-0.0318947	-0.020892	-0.0172558
136.5	-0.0847833	-0.0738055	-0.066599	-0.0645976	-0.0605923	-0.0460806	-0.0443318	-0.0408659	-0.0368373	-0.0318912	-0.0208919	-0.0172513
136.8	-0.0861757	-0.0731883	-0.0663639	-0.0645964	-0.0616677	-0.0460801	-0.0443306	-0.040863	-0.0368358	-0.0318834	-0.0208902	-0.0172443
137.1	-0.0856193	-0.0727273	-0.0665185	-0.0645959	-0.0619605	-0.0460774	-0.0443287	-0.0408518	-0.0368352	-0.0318817	-0.0208805	-0.0171833
137.4	-0.0854734	-0.0737446	-0.0676184	-0.0645533	-0.0613748	-0.0460771	-0.0443286	-0.0408515	-0.0368305	-0.0318794	-0.0208779	-0.0171785
137.7	-0.0854456	-0.0728963	-0.0673012	-0.0645523	-0.0616915	-0.0460751	-0.0443246	-0.0408475	-0.0368275	-0.0318756	-0.0208745	-0.017167
138	-0.0848418	-0.0726916	-0.0678331	-0.0645507	-0.0611277	-0.046075	-0.0443242	-0.0408306	-0.0368228	-0.0318538	-0.0208712	-0.017157
138.3	-0.0861624	-0.0736866	-0.0681935	-0.0645484	-0.0615005	-0.0460716	-0.0443238	-0.0408224	-0.0368074	-0.0318417	-0.0208534	-0.0171482
138.6	-0.0847488	-0.073164	-0.067736	-0.064545	-0.0618724	-0.0460616	-0.0443174	-0.0408119	-0.0368056	-0.0318402	-0.0208485	-0.0171464
138.9	-0.086157	-0.0736267	-0.0677295	-0.0645347	-0.0605835	-0.0460572	-0.0443172	-0.0408091	-0.0367958	-0.0318356	-0.0208246	-0.0171268
139.2	-0.0859371	-0.072474	-0.0681933	-0.0645232	-0.0618457	-0.0460566	-0.0443151	-0.0407886	-0.0367934	-0.0318329	-0.0208191	-0.0171018
139.5	-0.0854117	-0.0727821	-0.0677645	-0.0645028	-0.0620138	-0.0460501	-0.0443087	-0.0407844	-0.0367865	-0.0318296	-0.0208097	-0.0170962
139.8	-0.085087	-0.0735373	-0.0679916	-0.0644884	-0.0618064	-0.0460411	-0.0443079	-0.0407844	-0.0367845	-0.0318182	-0.0208075	-0.0170941
140.1	-0.0852078	-0.0738095	-0.0664709	-0.0644789	-0.0602932	-0.0460406	-0.0443073	-0.0407825	-0.0367585	-0.0318126	-0.0208006	-0.0170937
140.4	-0.0842925	-0.0726855	-0.0677278	-0.0644766	-0.0608226	-0.0460242	-0.0443073	-0.0407483	-0.0367495	-0.0317997	-0.0207987	-0.0170699
140.7	-0.0853853	-0.0729502	-0.0671987	-0.0644756	-0.0604586	-0.0460171	-0.0443072	-0.0407453	-0.0367375	-0.0317945	-0.0207926	-0.0170579
141	-0.0858521	-0.0732019	-0.0662026	-0.0644682	-0.0614506	-0.0460163	-0.0443061	-0.0407435	-0.0367352	-0.0317924	-0.0207915	-0.0170544
141.3	-0.0848132	-0.0734638	-0.0670318	-0.0644654	-0.0608172	-0.0460128	-0.0443056	-0.0407294	-0.0367329	-0.0317896	-0.0207763	-0.0170422
141.6	-0.0852101	-0.073807	-0.0665524	-0.0644628	-0.0608769	-0.0460037	-0.0443031	-0.0407277	-0.0367246	-0.0317856	-0.0207709	-0.0170347
141.9	-0.0845807	-0.0732092	-0.0670311	-0.0644483	-0.0610511	-0.0459984	-0.0443018	-0.0407242	-0.0367242	-0.031779	-0.0207481	-0.0170266
142.2	-0.0846346	-0.0735236	-0.0665666	-0.0644457	-0.0618851	-0.0459844	-0.0442978	-0.040723	-0.0367192	-0.0317729	-0.0207345	-0.0170249
142.5	-0.0854693	-0.0730782	-0.066666	-0.0644387	-0.0602466	-0.0459816	-0.044297	-0.0407139	-0.0367141	-0.0317693	-0.0207328	-0.0170118
142.8	-0.0859011	-0.0734346	-0.0665629	-0.0644334	-0.0604286	-0.0459778	-0.0442955	-0.0407123	-0.0367087	-0.0317679	-0.0207308	-0.0169908
143.1	-0.0844804	-0.0731472	-0.0671485	-0.0644215	-0.0604009	-0.0459717	-0.0442936	-0.0407091	-0.0367047	-0.0317673	-0.0207045	-0.0169906
143.4	-0.0854971	-0.0723255	-0.0680023	-0.064407	-0.061456	-0.045969	-0.0442898	-0.040703	-0.0367026	-0.0317668	-0.0207024	-0.0169845
143.7	-0.0841577	-0.0733629	-0.0665406	-0.064392	-0.0620871	-0.0459576	-0.0442891	-0.0406999	-0.0367024	-0.0317626	-0.0206692	-0.0169791
144	-0.0851741	-0.0719338	-0.0676887	-0.0643914	-0.0602543	-0.0459574	-0.0442891	-0.0406874	-0.0366961	-0.0317602	-0.0206624	-0.016976
144.3	-0.085983	-0.0737369	-0.0666816	-0.0643849	-0.0615361	-0.0459534	-0.0442874	-0.0406813	-0.0366959	-0.0317566	-0.0206591	-0.0169757
144.6	-0.0860098	-0.0724845	-0.0664874	-0.064376	-0.0602142	-0.04595	-0.0442865	-0.0406578	-0.0366874	-0.0317539	-0.0206585	-0.0169742
144.9	-0.0850854	-0.0721477	-0.0674172	-0.0643701	-0.0602552	-0.045946	-0.0442849	-0.0406505	-0.0366839	-0.0317479	-0.0206558	-0.016954
145.2	-0.0856338	-0.0734259	-0.0661367	-0.0643485	-0.0609431	-0.0459421	-0.0442824	-0.0406489	-0.0366831	-0.031734	-0.0206397	-0.0169075
145.5	-0.0856495	-0.0734238	-0.067422	-0.0643437	-0.0616808	-0.0459404	-0.0442814	-0.0406358	-0.036673	-0.0317311	-0.0206313	-0.0168899
145.8	-0.0847904	-0.0730747	-0.0666433	-0.064341	-0.0605854	-0.045937	-0.044281	-0.0406335	-0.0366718	-0.0317237	-0.0206249	-0.0168592
146.1	-0.0853752	-0.0730593	-0.0679853	-0.0643375	-0.0612919	-0.0459261	-0.0442801	-0.0406329	-0.0366636	-0.031712	-0.0206249	-0.0168533
146.4	-0.0854796	-0.0727021	-0.0668409	-0.0643339	-0.0604325	-0.0459254	-0.0442771	-0.0406204	-0.0366499	-0.0317042	-0.0206073	-0.0168486
146.7	-0.0857656	-0.0733667	-0.0662377	-0.0643278	-0.0602166	-0.0459253	-0.0442738	-0.0406149	-0.036641	-0.0317038	-0.0206041	-0.016846
147	-0.0843074	-0.072657	-0.0668413	-0.0643249	-0.0618551	-0.045923	-0.0442707	-0.0406132	-0.0366367	-0.0316934	-0.0206017	-0.0168453
147.3	-0.0858435	-0.0727576	-0.0676848	-0.064324	-0.0601171	-0.0459228	-0.0442705	-0.0406123	-0.0366354	-0.0316827	-0.0205661	-0.016844
147.6	-0.0846553	-0.0721182	-0.0662093	-0.0643046	-0.0611745	-0.0459218	-0.0442693	-0.0406032	-0.0366351	-0.0316695	-0.0205651	-0.0168137
147.9	-0.0844427	-0.0730997	-0.0669628	-0.0643042	-0.0604957	-0.04592	-0.0442678	-0.0405978	-0.0366232	-0.0316425	-0.0205548	-0.0168116
148.2	-0.0853035	-0.0725089	-0.0662577	-0.0642961	-0.0602835	-0.0459101	-0.0442646	-0.0405976	-0.0366217	-0.0316408	-0.0205522	-0.0168091
148.5	-0.0855408	-0.0721027	-0.0669836	-0.0642809	-0.0616328	-0.0459087	-0.0442565	-0.0405902	-0.0366124	-0.0316383	-0.0205507	-0.016809
148.8	-0.0857722	-0.0728317	-0.0670606	-0.0642808	-0.0615578	-0.0459081	-0.0442561	-0.0405819	-0.0366105	-0.0316377	-0.0205416	-0.0167987
149.1	-0.0841504	-0.0720198	-0.0667931	-0.0642715	-0.0610777	-0.0459046	-0.0442546	-0.0405767	-0.0366072	-0.0316316	-0.0205393	-0.0167962
149.4	-0.0840963	-0.0717782	-0.0673588	-0.0642587	-0.0611304	-0.0459011	-0.0442545	-0.0405649	-0.0366043	-0.0316287	-0.0205236	-0.0167901
149.7	-0.0858133	-0.0722087	-0.0660364	-0.0642578	-0.0618487	-0.045899	-0.0442527	-0.0405594	-0.0366038	-0.0316283	-0.0205031	-0.0167873
150	-0.084632	-0.0728367	-0.0677418	-0.0642569	-0.0609279	-0.0458958	-0.0442495	-0.0405571	-0.0366025	-0.0316042	-0.0204748	-0.0167816
150.3	-0.0843844	-0.0718662	-0.0666417	-0.0642455	-0.0617845	-0.0458906	-0.0442477	-0.0405556	-0.0365972	-0.0316023	-0.0204737	-0.0167811
150.6	-0.0852961	-0.0726404	-0.0666404	-0.0642427	-0.0614368	-0.0458892	-0.0442451	-0.0405543	-0.0365891	-0.0315922	-0.0204724	-0.0167698
150.9	-0.0857801	-0.0727576	-0.0678047	-0.0642289	-0.0612373	-0.0458809	-0.0442438	-0.0405504	-0.0365884	-0.031591	-0.0204527	-0.0167603
151.2	-0.0848651	-0.0732309	-0.066317	-0.0642166	-0.0610335	-0.0458807	-0.044241	-0.0405188	-0.0365786	-0.0315875	-0.0204417	-0.0167553
151.5	-0.0840113	-0.0737148	-0.0663123	-0.064216	-0.0602537	-0.0458735	-0.0442373	-0.0405122	-0.0365724	-0.031577	-0.0204394	-0.0167441
151.8	-0.0842088	-0.0727477	-0.0663846	-0.0642045	-0.0609039	-0.0458726	-0.0442342	-0.0405071	-0.0365708	-0.0315701	-0.0204329	-0.0167118
152.1	-0.0841731	-0.071731	-0.0663042	-0.0642004	-0.0600146	-0.0458698	-0.0442322	-0.0404956	-0.0365693	-0.0315689	-0.0204323	-0.0166915
152.4	-0.0845832	-0.0719717	-0.0671688	-0.0641995	-0.0607621	-0.0458527	-0.0442166	-0.0404808	-0.0365646	-0.0315674	-0.0204245	-0.0166842
152.7	-0.0844347	-0.072601	-0.0661654	-0.0641945	-0.0605734	-0.045851	-0.0442152	-0.0404781	-0.036559	-0.0315662	-0.0204141	-0.0166453
153	-0.085078	-0.0718948	-0.0669132	-0.0641868	-0.0610151	-0.0458495	-0.0442141	-0.040473	-0.0365584	-0.03156	-0.0204121	-0.016638
153.3	-0.0846721	-0.072303	-0.067744	-0.0641837	-0.06035	-0.045843	-0.0442138	-0.0404728	-0.0365566	-0.0315581	-0.0204077	-0.0166317
153.6	-0.0840071	-0.0723473	-0.0659537	-0.0641743	-0.0617845	-0.0458375	-0.0442118	-0.0404708	-0.0365564	-0.0315545	-0.0203776	-0.0166316
153.9	-0.085685	-0.0736645	-0.0677346	-0.0641651	-0.0607428	-0.0458279	-0.0442112	-0.0404563	-0.0365527	-0.0315438	-0.0203688	-0.0166181
154.2	-0.0843257	-0.0718356	-0.0665453	-0.0641649	-0.0615475	-0.0458249	-0.0442111	-0.040424	-0.0365404	-0.0315272	-0.0203652	-0.0166033
154.5	-0.0847196	-0.0736773	-0.0666324	-0.0641579	-0.0609904	-0.0458248	-0.0442108	-0.0404045	-0.0365375	-0.0315186	-0.0203629	-0.0165928
154.8	-0.0844968	-0.0729327	-0.0675586	-0.0641572	-0.0604026	-0.0458213	-0.0442091	-0.0403979	-0.0365369	-0.0315184	-0.0203612	-0.0165818
155.1	-0.0839437	-0.0724117	-0.0677131	-0.0641533	-0.0611907	-0.0458184	-0.0442057	-0.0403952	-0.0365291	-0.0315179	-0.0203537	-0.0165753
155.4	-0.0848046	-0.0721536	-0.0662024	-0.0641413	-0.0613955	-0.0458112	-0.0442036	-0.0403856	-0.0365247	-0.0315141	-0.0203473	-0.0165676
155.7	-0.085032	-0.0716975	-0.0661964	-0.0641411	-0.0600799	-0.0458041	-0.0441886	-0.0403834	-0.0365233	-0.031512	-0.0203364	-0.016565
156	-0.0849803	-0.0728264	-0.0668458	-0.064134	-0.0599599	-0.0457963	-0.0441882	-0.0403811	-0.0365123	-0.0315011	-0.0203287	-0.016545
156.3	-0.0846724	-0.0721104	-0.0670318	-0.0641277	-0.0611983	-0.0457961	-0.0441877	-0.0403768	-0.036512	-0.0315004	-0.0203279	-0.0165391
156.6	-0.0858608	-0.0735341	-0.0677224	-0.0641246	-0.0602195	-0.0457899	-0.0441872	-0.0403759	-0.0365071	-0.0314945	-0.020319	-0.0165139
156.9	-0.0839763	-0.0720822	-0.0660909	-0.0640984	-0.0618148	-0.0457861	-0.0441855	-0.0403634	-0.0365039	-0.0314897	-0.0203183	-0.0165084
157.2	-0.0845814	-0.0728196	-0.0662227	-0.0640981	-0.0606491	-0.0457861	-0.0441838	-0.0403601	-0.0364911	-0.0314716	-0.0202938	-0.0165043
157.5	-0.0845895	-0.0722471	-0.0664031	-0.0640848	-0.0606829	-0.0457761	-0.0441829	-0.0403598	-0.0364889	-0.0314469	-0.0202897	-0.0164848
157.8	-0.0854115	-0.0716745	-0.0670788	-0.0640786	-0.0612259	-0.0457702	-0.0441797	-0.0403541	-0.0364846	-0.0314229	-0.0202798	-0.0164822
158.1	-0.0852936	-0.0724876	-0.0658848	-0.0640713	-0.0612375	-0.0457592	-0.0441796	-0.0403451	-0.0364827	-0.0314203	-0.0202618	-0.0164608
158.4	-0.0851821	-0.0723006	-0.0658394	-0.0640644	-0.0607415	-0.0457517	-0.0441793	-0.0403431	-0.0364745	-0.0314198	-0.0202608	-0.0164582
158.7	-0.0841368	-0.0728767	-0.0660978	-0.0640511	-0.061234	-0.0457435	-0.0441785	-0.0403412	-0.0364745	-0.0314148	-0.020259	-0.0164575
159	-0.0852132	-0.0716843	-0.0661819	-0.0640417	-0.0599535	-0.0457402	-0.0441782	-0.0403398	-0.0364716	-0.0314073	-0.0202573	-0.0164469
159.3	-0.0852361	-0.0736123	-0.0668401	-0.0640148	-0.0598835	-0.0457398	-0.044178	-0.0403342	-0.0364643	-0.0314049	-0.0202547	-0.0164226
159.6	-0.0854668	-0.0728875	-0.0666644	-0.0639864	-0.0611857	-0.0457384	-0.0441779	-0.0403278	-0.0364564	-0.0313975	-0.0202527	-0.0163981
159.9	-0.0846006	-0.073491	-0.0666847	-0.0639837	-0.0601782	-0.0457303	-0.0441701	-0.0403223	-0.0364512	-0.0313872	-0.0202333	-0.0163545
160.2	-0.0857806	-0.0729072	-0.0661364	-0.0639768	-0.0601047	-0.0457276	-0.0441692	-0.0403162	-0.036449	-0.0313787	-0.0202225	-0.0163373
160.5	-0.0840466	-0.0727003	-0.0675813	-0.0639753	-0.0612984	-0.0457216	-0.0441655	-0.0402938	-0.0364471	-0.0313745	-0.0202086	-0.0163209
160.8	-0.0851469	-0.0720943	-0.0666769	-0.0639709	-0.0599886	-0.0457172	-0.0441638	-0.0402914	-0.036431	-0.0313715	-0.0201984	-0.0163174
161.1	-0.0853192	-0.0722877	-0.0665464	-0.0639579	-0.060612	-0.0457113	-0.0441618	-0.0402861	-0.0364271	-0.0313674	-0.0201968	-0.0163142
161.4	-0.0842762	-0.0731803	-0.0662655	-0.0639545	-0.0608501	-0.0457084	-0.0441613	-0.0402838	-0.0364175	-0.0313644	-0.0201951	-0.0163136
161.7	-0.0846139	-0.0729189	-0.0677459	-0.0639461	-0.0599155	-0.0456998	-0.0441589	-0.0402817	-0.0364115	-0.031358	-0.0201876	-0.0163083
162	-0.0853877	-0.0725552	-0.0663145	-0.0639343	-0.0600972	-0.0456948	-0.0441571	-0.0402773	-0.0364104	-0.0313557	-0.0201852	-0.0163027
162.3	-0.0838362	-0.0729872	-0.0665559	-0.063934	-0.0612602	-0.0456939	-0.0441485	-0.0402591	-0.0363963	-0.0313546	-0.0201771	-0.0162933
162.6	-0.0846535	-0.0722863	-0.0671663	-0.0639331	-0.0607029	-0.0456841	-0.0441485	-0.0402565	-0.0363944	-0.0313484	-0.0201711	-0.0162898
162.9	-0.0846455	-0.0732522	-0.067585	-0.0639213	-0.0604547	-0.0456808	-0.0441466	-0.0402395	-0.0363914	-0.0313475	-0.020129	-0.0162895
163.2	-0.0845174	-0.0718956	-0.0667022	-0.0639114	-0.0604252	-0.0456804	-0.0441454	-0.0402317	-0.0363835	-0.0313364	-0.0201226	-0.0162894
163.5	-0.0856346	-0.0731171	-0.0665389	-0.0639067	-0.0610765	-0.0456766	-0.0441382	-0.0402257	-0.0363779	-0.031333	-0.0201094	-0.016259
163.8	-0.083883	-0.0727252	-0.067122	-0.0639014	-0.0600317	-0.0456708	-0.0441342	-0.0402199	-0.0363754	-0.0313295	-0.0200916	-0.0162566
164.1	-0.0853851	-0.0719574	-0.0660023	-0.0638936	-0.0611826	-0.0456674	-0.0441322	-0.0402066	-0.036374	-0.0313248	-0.0200583	-0.0162505
164.4	-0.0839617	-0.0724798	-0.0670665	-0.0638594	-0.0603122	-0.0456661	-0.0441316	-0.0402031	-0.0363709	-0.0313046	-0.0200348	-0.0162456
164.7	-0.0852567	-0.0720393	-0.0658633	-0.0638593	-0.0610672	-0.0456653	-0.0441237	-0.0402012	-0.0363701	-0.0312986	-0.0200318	-0.0162201
165	-0.0844749	-0.0732818	-0.0665603	-0.0638587	-0.0600083	-0.0456626	-0.0441232	-0.0402011	-0.0363547	-0.0312894	-0.0200297	-0.0162047
165.3	-0.0855083	-0.0733864	-0.0669868	-0.0638514	-0.0614475	-0.0456612	-0.0441208	-0.0402003	-0.0363512	-0.0312879	-0.0200291	-0.0162031
165.6	-0.0845395	-0.0730035	-0.0671177	-0.0638468	-0.060965	-0.0456559	-0.0441205	-0.0401863	-0.0363493	-0.0312843	-0.0200272	-0.0162017
165.9	-0.0850312	-0.0728759	-0.0662195	-0.0638327	-0.0612612	-0.0456534	-0.0441203	-0.0401783	-0.0363479	-0.0312781	-0.0200207	-0.0162006
166.2	-0.083822	-0.0720988	-0.0666809	-0.0638292	-0.060646	-0.0456534	-0.0441182	-0.0401736	-0.0363441	-0.0312693	-0.0200182	-0.0161859
166.5	-0.0846394	-0.0717308	-0.0656998	-0.0638196	-0.0596854	-0.0456436	-0.0441161	-0.0401668	-0.0363429	-0.0312664	-0.020012	-0.0161669
166.8	-0.085529	-0.0720659	-0.0675817	-0.0638094	-0.0602503	-0.0456376	-0.0441156	-0.0401665	-0.0363404	-0.0312632	-0.0199964	-0.0161666
167.1	-0.0853046	-0.0726946	-0.0668357	-0.0638091	-0.0614754	-0.0456085	-0.0441135	-0.0401624	-0.0363365	-0.0312595	-0.0199943	-0.0161416
167.4	-0.0848102	-0.0730571	-0.0660979	-0.0638055	-0.0604411	-0.0456034	-0.0441125	-0.0401607	-0.0363357	-0.0312522	-0.0199812	-0.0161378
167.7	-0.0850312	-0.07266	-0.0664008	-0.0637999	-0.0610314	-0.0456027	-0.0441124	-0.0401524	-0.0363355	-0.0312429	-0.0199768	-0.016136
168	-0.0851912	-0.0724047	-0.0665038	-0.0637928	-0.0599388	-0.045602	-0.0441101	-0.0401499	-0.0363298	-0.0312396	-0.0199409	-0.0161271
168.3	-0.0842406	-0.072686	-0.0665479	-0.0637784	-0.0611684	-0.0456011	-0.0441021	-0.0401477	-0.0363049	-0.0312309	-0.0199406	-0.0161259
168.6	-0.0853304	-0.072559	-0.0664912	-0.0637729	-0.0609437	-0.0455984	-0.0441021	-0.0401395	-0.0363031	-0.0312139	-0.0199397	-0.0161039
168.9	-0.083893	-0.0733912	-0.0667982	-0.0637709	-0.0596828	-0.0455966	-0.0441005	-0.0401234	-0.0362981	-0.031207	-0.0199383	-0.0160815
169.2	-0.0855072	-0.0720501	-0.0673091	-0.0637657	-0.0606003	-0.0455962	-0.0440974	-0.0401172	-0.0362955	-0.0312064	-0.0199359	-0.0160753
169.5	-0.0848464	-0.071954	-0.0672177	-0.0637569	-0.0597941	-0.0455941	-0.0440972	-0.0401125	-0.0362946	-0.0312011	-0.0199294	-0.0160721
169.8	-0.0849624	-0.0716675	-0.0663133	-0.0637511	-0.0601132	-0.0455916	-0.0440943	-0.0401108	-0.0362915	-0.0312008	-0.019917	-0.0160555
170.1	-0.0853394	-0.0731633	-0.0668233	-0.0637495	-0.0607012	-0.045581	-0.0440842	-0.0400906	-0.0362837	-0.0311991	-0.0199016	-0.0160486
170.4	-0.0848862	-0.0720997	-0.0664144	-0.0637386	-0.0608594	-0.0455767	-0.0440837	-0.0400816	-0.0362799	-0.0311823	-0.0198945	-0.0160379
170.7	-0.0839762	-0.0730177	-0.0660733	-0.0637365	-0.0600504	-0.0455748	-0.0440821	-0.0400679	-0.0362782	-0.0311809	-0.0198919	-0.0160288
171	-0.0854603	-0.0732984	-0.0655872	-0.0637312	-0.0610728	-0.0455743	-0.0440762	-0.0400625	-0.036256	-0.0311686	-0.0198845	-0.0160258
171.3	-0.0850861	-0.072653	-0.0669751	-0.0637291	-0.0611127	-0.0455542	-0.044076	-0.040057	-0.0362504	-0.0311664	-0.0198818	-0.016022
171.6	-0.0851666	-0.0726647	-0.0658172	-0.0637234	-0.0607992	-0.0455466	-0.0440756	-0.040054	-0.0362492	-0.0311386	-0.0198589	-0.0160096
171.9	-0.0854664	-0.0717473	-0.0673941	-0.0637121	-0.0599007	-0.0455427	-0.0440715	-0.0400518	-0.0362463	-0.0311378	-0.0198568	-0.0160028
172.2	-0.0848748	-0.0727157	-0.0658203	-0.0637113	-0.0595549	-0.045539	-0.0440702	-0.04005	-0.0362425	-0.0311334	-0.0198556	-0.0159866
172.5	-0.0854379	-0.0725551	-0.0669696	-0.0637001	-0.0610037	-0.0455386	-0.0440655	-0.0400492	-0.0362411	-0.0311331	-0.01985	-0.0159703
172.8	-0.0836914	-0.072781	-0.0666025	-0.0636806	-0.0606475	-0.0455375	-0.0440618	-0.040031	-0.0362339	-0.0311321	-0.0198477	-0.0159631
173.1	-0.0839494	-0.0729963	-0.0669648	-0.0636778	-0.0613373	-0.0455318	-0.0440594	-0.0400186	-0.0362298	-0.0311319	-0.0198354	-0.0159053
173.4	-0.0855003	-0.0724067	-0.0663002	-0.0636722	-0.0605707	-0.0455309	-0.0440588	-0.0400127	-0.0362262	-0.0311041	-0.0198297	-0.0158993
173.7	-0.0850999	-0.0720111	-0.0661771	-0.0636534	-0.0604565	-0.045522	-0.0440497	-0.039999	-0.0362241	-0.0310973	-0.0198259	-0.0158946
174	-0.0850615	-0.0726344	-0.0662053	-0.0636462	-0.0608382	-0.0455168	-0.0440496	-0.0399976	-0.036221	-0.0310941	-0.0198173	-0.0158937
174.3	-0.0854664	-0.0718224	-0.0669561	-0.0636351	-0.0608977	-0.045512	-0.0440418	-0.039991	-0.0362122	-0.0310811	-0.0197879	-0.0158848
174.6	-0.0841902	-0.0716559	-0.065558	-0.0636296	-0.0595698	-0.0455114	-0.0440373	-0.0399829	-0.0362104	-0.0310537	-0.0197849	-0.0158817
174.9	-0.0835755	-0.0724569	-0.0662786	-0.0636254	-0.0604262	-0.0455053	-0.0440339	-0.0399593	-0.0362097	-0.031052	-0.0197615	-0.0158784
175.2	-0.0840491	-0.0727365	-0.0658704	-0.0636156	-0.0610386	-0.0455044	-0.044031	-0.0399563	-0.0362081	-0.0310493	-0.0197612	-0.0158745
175.5	-0.0848493	-0.0726669	-0.0661564	-0.0636141	-0.0607386	-0.0455007	-0.0440259	-0.0399546	-0.0361934	-0.0310457	-0.0197371	-0.0158657
175.8	-0.0841709	-0.0727502	-0.0655806	-0.0636097	-0.0608383	-0.0454997	-0.0440241	-0.0399385	-0.0361922	-0.0310456	-0.0197365	-0.0158651
176.1	-0.0849794	-0.0723205	-0.0665903	-0.0635814	-0.0603081	-0.0454963	-0.0440219	-0.0399348	-0.0361811	-0.0310368	-0.0197228	-0.0158579
176.4	-0.0849074	-0.0716842	-0.067309	-0.0635698	-0.0599117	-0.0454953	-0.0440215	-0.0399314	-0.0361775	-0.0310316	-0.019722	-0.0158422
176.7	-0.0841002	-0.072164	-0.0670215	-0.0635692	-0.0609564	-0.0454935	-0.0440138	-0.0399272	-0.036176	-0.0310242	-0.0197212	-0.01584
177	-0.0838725	-0.0726187	-0.0666924	-0.063569	-0.0605052	-0.0454926	-0.0440136	-0.0399105	-0.0361622	-0.0310169	-0.0197208	-0.0158219
177.3	-0.0851414	-0.0725989	-0.0666087	-0.0635593	-0.0605214	-0.0454926	-0.0440127	-0.0399059	-0.0361594	-0.0310107	-0.0196934	-0.0158158
177.6	-0.0849658	-0.0717657	-0.0667169	-0.0635545	-0.0609906	-0.0454905	-0.0440123	-0.0398872	-0.0361469	-0.0310067	-0.0196601	-0.0158079
177.9	-0.0848214	-0.0721308	-0.0673386	-0.0635512	-0.0608476	-0.0454859	-0.044012	-0.039887	-0.0361457	-0.0309811	-0.019642	-0.0158067
178.2	-0.0852394	-0.0714958	-0.0664236	-0.0635422	-0.0596642	-0.0454845	-0.0440101	-0.0398785	-0.0361399	-0.0309797	-0.0196372	-0.0157994
178.5	-0.0853377	-0.0718949	-0.0666948	-0.063518	-0.0593943	-0.0454819	-0.044003	-0.0398648	-0.0361395	-0.0309791	-0.0196346	-0.0157965
178.8	-0.0835349	-0.0732632	-0.0665994	-0.0635179	-0.060488	-0.0454816	-0.0440018	-0.0398617	-0.0361383	-0.0309596	-0.019621	-0.0157333
179.1	-0.084441	-0.0727913	-0.0670089	-0.0634992	-0.0601553	-0.045479	-0.0439949	-0.0398594	-0.036138	-0.0309583	-0.0196117	-0.0157274
179.4	-0.0841533	-0.0722432	-0.0658329	-0.0634904	-0.0598062	-0.0454668	-0.0439897	-0.0398487	-0.0361364	-0.0309456	-0.0196082	-0.0157153
179.7	-0.0842182	-0.0732477	-0.0655468	-0.0634651	-0.0610664	-0.0454605	-0.0439872	-0.0398459	-0.0361241	-0.0309455	-0.0196054	-0.0157148
180	-0.0839603	-0.0721877	-0.0672329	-0.0634651	-0.0594537	-0.0454591	-0.0439836	-0.0398441	-0.0361214	-0.0309421	-0.0196026	-0.0157147
180.3	-0.0843142	-0.0723283	-0.0658629	-0.0634647	-0.0600527	-0.0454515	-0.0439809	-0.0398411	-0.0361209	-0.0309399	-0.0195986	-0.0157023
180.6	-0.0839351	-0.0720438	-0.0665265	-0.0634581	-0.0600414	-0.0454488	-0.0439692	-0.0398381	-0.0361148	-0.0309285	-0.0195743	-0.0156987
180.9	-0.0843602	-0.0716029	-0.0669062	-0.0634558	-0.0610434	-0.0454408	-0.0439636	-0.0398178	-0.0361135	-0.0309282	-0.0195621	-0.0156922
181.2	-0.0836893	-0.0715801	-0.067325	-0.0634544	-0.0600613	-0.0454279	-0.0439633	-0.0398167	-0.0361123	-0.0309226	-0.0195544	-0.0156879
181.5	-0.084154	-0.073171	-0.0656629	-0.0634539	-0.0598955	-0.0454254	-0.0439615	-0.0398148	-0.0360923	-0.0309135	-0.0195537	-0.0156741
181.8	-0.0842227	-0.0722637	-0.0662482	-0.0634535	-0.0601678	-0.0454229	-0.0439555	-0.0398043	-0.0360883	-0.0309134	-0.0195385	-0.0156688
182.1	-0.0844082	-0.0723972	-0.0666403	-0.0634503	-0.0598123	-0.0454048	-0.0439545	-0.0398034	-0.036085	-0.0308946	-0.019518	-0.0156561
182.4	-0.0838694	-0.0729716	-0.0666112	-0.063446	-0.0608087	-0.0453962	-0.0439539	-0.0397898	-0.036083	-0.0308914	-0.0195149	-0.0156446
182.7	-0.0834657	-0.0730224	-0.0660851	-0.0634445	-0.0608169	-0.0453944	-0.0439479	-0.0397781	-0.0360805	-0.0308789	-0.0195079	-0.0156231
183	-0.0842737	-0.0717863	-0.0663692	-0.0634415	-0.0609516	-0.0453866	-0.0439466	-0.0397661	-0.0360737	-0.03086	-0.0195056	-0.0156007
183.3	-0.0845656	-0.0716302	-0.0662393	-0.0634358	-0.0606726	-0.0453656	-0.0439425	-0.0397439	-0.0360707	-0.0308574	-0.0194971	-0.0156004
183.6	-0.0843247	-0.072554	-0.065625	-0.0634306	-0.0592773	-0.0453512	-0.0439424	-0.0397432	-0.0360671	-0.030851	-0.0194561	-0.0155811
183.9	-0.0849664	-0.0723509	-0.0658533	-0.0634247	-0.0598563	-0.0453458	-0.0439416	-0.039724	-0.0360597	-0.030846	-0.0194364	-0.0155793
184.2	-0.0845571	-0.0721474	-0.0664189	-0.0634175	-0.0599515	-0.0453287	-0.0439413	-0.0397207	-0.0360532	-0.0308294	-0.0194345	-0.0155751
184.5	-0.0848382	-0.0719062	-0.0661325	-0.0633982	-0.0601294	-0.0453269	-0.0439384	-0.0397192	-0.0360484	-0.0308238	-0.0194303	-0.0155449
184.8	-0.0835303	-0.0732195	-0.066351	-0.0633957	-0.0598753	-0.0453177	-0.0439126	-0.0397159	-0.0360225	-0.0308236	-0.0194274	-0.0155224
185.1	-0.0842627	-0.0713268	-0.0670768	-0.0633824	-0.0602624	-0.0453013	-0.0439121	-0.0397092	-0.0360174	-0.0308135	-0.0194243	-0.0155216
185.4	-0.0841681	-0.0716756	-0.0666865	-0.0633808	-0.0606919	-0.0452858	-0.0438986	-0.0397001	-0.0360126	-0.0308127	-0.0194181	-0.0154962
185.7	-0.0847058	-0.0714486	-0.0672278	-0.0633728	-0.0603943	-0.0452686	-0.043898	-0.0396868	-0.0360121	-0.0308123	-0.019404	-0.0154939
186	-0.0851309	-0.0715731	-0.0660658	-0.0633669	-0.0593462	-0.0452445	-0.0438973	-0.0396791	-0.0360087	-0.0308116	-0.019403	-0.0154751
186.3	-0.083792	-0.0723995	-0.0657322	-0.0633644	-0.0594613	-0.0452437	-0.0438967	-0.0396757	-0.0360086	-0.030808	-0.0193978	-0.0154751
186.6	-0.0840971	-0.0725484	-0.0661573	-0.0633539	-0.060224	-0.045242	-0.0438933	-0.039674	-0.0360022	-0.030804	-0.0193965	-0.01547
186.9	-0.0836269	-0.0718037	-0.0658191	-0.0633245	-0.0600486	-0.0452377	-0.0438854	-0.0396721	-0.0360003	-0.0308038	-0.0193927	-0.0154649
187.2	-0.0840624	-0.0715094	-0.0670929	-0.0633229	-0.0609152	-0.0452369	-0.0438848	-0.0396551	-0.035996	-0.0308006	-0.0193874	-0.0154529
187.5	-0.0851363	-0.0717553	-0.0668174	-0.0633224	-0.0602257	-0.0452341	-0.0438733	-0.0396475	-0.0359897	-0.0307887	-0.0193777	-0.0154511
187.8	-0.083383	-0.0731652	-0.0668455	-0.0633017	-0.059448	-0.0452275	-0.0438626	-0.0396397	-0.0359863	-0.0307875	-0.019375	-0.015434
188.1	-0.0846258	-0.0719036	-0.0658256	-0.0632935	-0.059483	-0.0452235	-0.0438594	-0.0396381	-0.0359764	-0.030787	-0.0193491	-0.0154202
188.4	-0.0848908	-0.0728929	-0.0671237	-0.0632931	-0.0596007	-0.0452218	-0.0438466	-0.0396362	-0.0359741	-0.0307791	-0.0193485	-0.0154198
188.7	-0.083997	-0.0727123	-0.0652902	-0.0632755	-0.0598685	-0.0452144	-0.0438451	-0.0396358	-0.0359731	-0.0307765	-0.0193427	-0.0154002
189	-0.0837839	-0.0727483	-0.0654202	-0.0632655	-0.0603495	-0.0452058	-0.0438397	-0.0396337	-0.0359714	-0.0307682	-0.0193394	-0.0153923
189.3	-0.0836663	-0.0721644	-0.0660213	-0.0632513	-0.0590235	-0.0452051	-0.0438366	-0.0396301	-0.0359672	-0.0307674	-0.0193219	-0.0153914
189.6	-0.0845146	-0.0725157	-0.0654074	-0.0632466	-0.0604813	-0.0452028	-0.0438341	-0.0396271	-0.0359665	-0.0307517	-0.0193122	-0.0153905
189.9	-0.0850562	-0.071383	-0.0663061	-0.0632405	-0.0592569	-0.0451965	-0.0438292	-0.0396268	-0.0359602	-0.0307427	-0.0193087	-0.0153887
190.2	-0.0842723	-0.0729641	-0.0670652	-0.0632321	-0.0601719	-0.0451952	-0.0438275	-0.0396257	-0.0359546	-0.0307407	-0.019297	-0.0153636
190.5	-0.0838641	-0.0726579	-0.0662871	-0.0632274	-0.0595002	-0.0451862	-0.0438258	-0.039614	-0.0359541	-0.0307397	-0.0192728	-0.0153539
190.8	-0.083235	-0.0719445	-0.0658957	-0.0632269	-0.0599143	-0.0451778	-0.0438241	-0.0396012	-0.0359525	-0.0307369	-0.0192644	-0.0153254
191.1	-0.0839137	-0.0725157	-0.0660563	-0.0632221	-0.0592949	-0.0451755	-0.0438169	-0.0395884	-0.0359316	-0.0307262	-0.0192622	-0.0153215
191.4	-0.0849416	-0.0711932	-0.0656485	-0.0632149	-0.0602913	-0.0451619	-0.0438147	-0.0395864	-0.0359293	-0.0307253	-0.0192538	-0.0153182
191.7	-0.083329	-0.0727149	-0.0661964	-0.0632101	-0.0596607	-0.0451577	-0.0438147	-0.0395863	-0.0359172	-0.0307081	-0.0192335	-0.0152898
192	-0.0835014	-0.0720967	-0.0671606	-0.0632083	-0.0606117	-0.0451551	-0.0438083	-0.0395808	-0.0359126	-0.0306999	-0.0192304	-0.0152845
192.3	-0.0849566	-0.071459	-0.0652431	-0.0631884	-0.0608583	-0.0451465	-0.043806	-0.0395722	-0.03591	-0.0306794	-0.0192271	-0.0152683
192.6	-0.0851194	-0.0720363	-0.0659729	-0.0631837	-0.0604053	-0.0451416	-0.0437988	-0.039566	-0.0359021	-0.0306761	-0.0192248	-0.015268
192.9	-0.0850433	-0.0717537	-0.0657692	-0.0631797	-0.0607374	-0.0451388	-0.0437984	-0.0395645	-0.0359012	-0.0306749	-0.0192192	-0.015265
193.2	-0.0850816	-0.0727551	-0.0667833	-0.063178	-0.0590828	-0.0451323	-0.0437923	-0.0395627	-0.0358986	-0.0306607	-0.0192171	-0.0152553
193.5	-0.0831888	-0.0718762	-0.0655639	-0.0631745	-0.0602709	-0.0451288	-0.0437861	-0.0395589	-0.0358938	-0.0306603	-0.0192077	-0.0152508
193.8	-0.0845314	-0.0715188	-0.0663981	-0.0631693	-0.0594228	-0.0450895	-0.043786	-0.0395472	-0.0358913	-0.0306599	-0.0192067	-0.0152186
194.1	-0.084869	-0.0718412	-0.0654289	-0.0631394	-0.060065	-0.0450856	-0.0437757	-0.0395409	-0.0358894	-0.0306539	-0.0192033	-0.0151985
194.4	-0.0836215	-0.0723769	-0.0658402	-0.0631264	-0.0593898	-0.0450822	-0.0437646	-0.0395334	-0.0358891	-0.0306524	-0.0191933	-0.0151845
194.7	-0.0833649	-0.0727638	-0.0659906	-0.063108	-0.0600475	-0.0450817	-0.043761	-0.0395317	-0.0358864	-0.0306502	-0.0191908	-0.0151739
195	-0.0838846	-0.0716611	-0.0662474	-0.0630956	-0.0605523	-0.045072	-0.043758	-0.0395287	-0.0358835	-0.0306401	-0.0191806	-0.0151675
195.3	-0.0841565	-0.0727305	-0.0658314	-0.0630947	-0.0588463	-0.0450682	-0.043748	-0.0395149	-0.0358826	-0.030637	-0.0191759	-0.0151559
195.6	-0.0841329	-0.0714907	-0.0652248	-0.0630896	-0.0588483	-0.0450679	-0.0437401	-0.0395117	-0.0358762	-0.0306229	-0.0191741	-0.0151546
195.9	-0.0845393	-0.0724413	-0.0658711	-0.0630878	-0.059995	-0.0450651	-0.0437389	-0.0395103	-0.0358502	-0.0306159	-0.0191566	-0.0151523
196.2	-0.0837587	-0.0729542	-0.0656219	-0.0630858	-0.0598681	-0.0450507	-0.0437373	-0.0395037	-0.0358496	-0.0306138	-0.019152	-0.0151419
196.5	-0.0838402	-0.0712661	-0.0670047	-0.0630773	-0.0589546	-0.0450223	-0.0437354	-0.0394884	-0.0358487	-0.0306066	-0.0191422	-0.0151403
196.8	-0.084688	-0.0714463	-0.0657926	-0.0630743	-0.0602728	-0.0450219	-0.0437246	-0.0394825	-0.035846	-0.0306062	-0.0191305	-0.0151263
197.1	-0.084607	-0.0723823	-0.0653326	-0.0630592	-0.0599589	-0.0450161	-0.0437192	-0.0394791	-0.035829	-0.0305995	-0.0191168	-0.0151218
197.4	-0.0846494	-0.0727321	-0.0660412	-0.0630384	-0.0592809	-0.0450148	-0.0437137	-0.0394666	-0.0358232	-0.0305562	-0.0191101	-0.0151008
197.7	-0.0835687	-0.0722602	-0.0660253	-0.0630333	-0.0606534	-0.0450018	-0.0436915	-0.0394654	-0.035816	-0.0305421	-0.0191041	-0.0150999
198	-0.0841651	-0.0711431	-0.0663874	-0.0630333	-0.0602133	-0.0449483	-0.0436868	-0.0394654	-0.0358157	-0.0305402	-0.0191015	-0.0150914
198.3	-0.0842493	-0.0713459	-0.0669488	-0.0630239	-0.0602006	-0.0448925	-0.0436849	-0.0394523	-0.0358076	-0.0305355	-0.0190974	-0.0150793
198.6	-0.0844661	-0.0713425	-0.0665614	-0.0630162	-0.0589609	-0.0448601	-0.0436697	-0.0394467	-0.0357977	-0.0305325	-0.0190732	-0.0150757
198.9	-0.0836897	-0.0728432	-0.0661277	-0.0629942	-0.0592553	-0.0448388	-0.0436546	-0.0394413	-0.0357973	-0.0305219	-0.019063	-0.015072
199.2	-0.0848959	-0.0714173	-0.0667068	-0.0629772	-0.0590495	-0.0448222	-0.0436505	-0.0394359	-0.0357822	-0.0305216	-0.0190623	-0.0150608
199.5	-0.083256	-0.0718452	-0.0652831	-0.0629739	-0.0595593	-0.0447793	-0.0436375	-0.0393786	-0.0357676	-0.0305011	-0.0190482	-0.0150098
199.8	-0.0845461	-0.0714596	-0.0659551	-0.0629241	-0.0590951	-0.0447733	-0.0436358	-0.0393016	-0.0357606	-0.0304989	-0.0190293	-0.0149832
200.1	-0.0840845	-0.072373	-0.0664	-0.063	-0.0597	-0.0447637	-0.044	-0.0394	-0.0357547	-0.0304329	-0.0189911	-0.0149386

## Sheet: PCQ235
	55% graphite	50% graphite	45% graphite	40% graphite	30% graphite	3.0% stainless fiber	2.5% stainless fiber	2.0% stainless fiber	1.5% stainless fiber	1.0% stainless fiber	Commom concrete	Red soil leachate
i(A)	E(v)	E(v)	E(v)	E(v)	E(v)	E(v)	E(v)	E(v)	E(v)	E(v)	E(v)	E(v)
-2.40818e-05	0.00676	-0.01728	-0.06056	-0.08556	-0.10576	-0.15192	-0.17404	-0.2077	-0.23078	-0.26444	-0.32502	-0.38561
3.04179e-05	0.00484	-0.02113	-0.06248	-0.08748	-0.10768	-0.14999	-0.17596	-0.2077	-0.23462	-0.26636	-0.32118	-0.38657
8.76155e-05	0.00292	-0.02497	-0.06633	-0.08748	-0.10768	-0.14615	-0.17981	-0.2077	-0.23847	-0.27021	-0.3231	-0.38657
0.000158573	0.00676	-0.0192	-0.0644	-0.08748	-0.1096	-0.14999	-0.17404	-0.20962	-0.23847	-0.26251	-0.31925	-0.39234
0.000225214	0.00292	-0.02305	-0.06248	-0.08748	-0.11153	-0.15288	-0.17404	-0.2077	-0.23462	-0.26636	-0.31541	-0.3885
0.000290235	0.00292	-0.02497	-0.06633	-0.09325	-0.11153	-0.15288	-0.17596	-0.20962	-0.23655	-0.26636	-0.31733	-0.3885
0.000308582	0.03273	0.00676	-0.05671	-0.08075	-0.10768	-0.14999	-0.17308	-0.20674	-0.2327	-0.26348	-0.31541	-0.38657
0.000329356	0.05677	0.026	-0.04709	-0.09518	-0.11057	-0.14903	-0.175	-0.21347	-0.23366	-0.26251	-0.31445	-0.3808
0.000346624	0.07024	0.04619	-0.03748	-0.05767	-0.07691	-0.13268	-0.17211	-0.21635	-0.23943	-0.26636	-0.31541	-0.38754
0.000383586	0.14717	0.11063	0.01061	-0.01055	-0.02305	-0.10479	-0.13268	-0.20193	-0.22597	-0.26925	-0.32214	-0.39234
0.000430532	0.31739	0.25777	0.1164	0.09428	0.06543	-0.02401	-0.05767	-0.14999	-0.20097	-0.25963	-0.2779	-0.37696
0.000516058	0.66264	0.62995	0.58186	0.52993	0.46165	0.2645	0.1991	0.02792	-0.02882	-0.07691	-0.14903	-0.29617
0.000581766		0.66799	0.62583	0.59901	0.56931	0.53961	0.50224	0.36044	0.25122	0.15733	-0.00651	-0.1895
0.000625273		0.69865	0.64116	0.62392	0.59805	0.56452	0.54248	0.44188	0.40739	0.34224	0.11134	-0.1004
0.000690398		0.7523	0.6814	0.66128	0.62775	0.5923	0.55781	0.46487	0.42942	0.38248	0.2608	0.09505
0.000755793		0.81458	0.73314	0.70152	0.67182	0.622	0.58655	0.48787	0.45338	0.4026	0.30487	0.21002
0.00084632						0.67757	0.62583	0.51469	0.47925	0.41984	0.33266	0.22631
0.00092901								0.24739	0.24739	0.24739		0.24739

## Sheet: PCZn
	55% graphite	50% graphite	45% graphite	40% graphite	30% graphite	3.0% stainless fiber	2.5% stainless fiber	2.0% stainless fiber	1.5% stainless fiber	1.0% stainless fiber	Commom concrete	Red soil leachate
i(A)	E(v)	E(v)	E(v)	E(v)	E(v)	E(v)	E(v)	E(v)	E(v)	E(v)	E(v)	E(v)
-7.70364e-05	-0.07313	-0.08567	-0.0932	-0.10992	-0.13333	-0.17179	-0.19269	-0.21359	-0.23533	-0.25205	-0.28968	-0.33483
-6.49141e-05	-0.07313	-0.08567	-0.0932	-0.10992	-0.13333	-0.17179	-0.19269	-0.21359	-0.23533	-0.25205	-0.28968	-0.33483
-5.96849e-05	-0.07313	-0.08567	-0.0932	-0.10992	-0.13333	-0.17179	-0.19269	-0.21359	-0.23533	-0.25205	-0.28968	-0.33483
-5.01561e-06	-0.07313	-0.08567	-0.0932	-0.10992	-0.13333	-0.17179	-0.19269	-0.21359	-0.23533	-0.25205	-0.28968	-0.33483
4.94159e-05	-0.07313	-0.08567	-0.0932	-0.10992	-0.13333	-0.17179	-0.19269	-0.21359	-0.23533	-0.25205	-0.28968	-0.33483
0.000104798	-0.07313	-0.08567	-0.0932	-0.10992	-0.13333	-0.17179	-0.19269	-0.21359	-0.23533	-0.25205	-0.28968	-0.33483
0.000163746	-0.07313	-0.08567	-0.0932	-0.10992	-0.13333	-0.17179	-0.19269	-0.21359	-0.23533	-0.25205	-0.28968	-0.33483
0.000233152	-0.07313	-0.08567	-0.0932	-0.10992	-0.13333	-0.17179	-0.19269	-0.21359	-0.23533	-0.25205	-0.28968	-0.33483
0.000297567	-0.07313	-0.08567	-0.0932	-0.10992	-0.13333	-0.17179	-0.19269	-0.21359	-0.23533	-0.25205	-0.28968	-0.33483
0.000316604	0.05563	0.02135	-0.0447	-0.09153	-0.10992	-0.17179	-0.19269	-0.21359	-0.23533	-0.25205	-0.28968	-0.33483
0.000345105	1.02045	0.29475	0.07157	-0.0238	-0.01042	-0.02297	-0.15005	-0.18517	-0.20105	-0.23711	-0.28968	-0.33483
0.000359604	1.04221	0.99121	0.22452	0.07987	0.04727	-0.08149	-0.10657	-0.16008	-0.23533	-0.25205	-0.28383	-0.33566
0.000373866	1.04639	1.00459	0.88837	0.1894	0.20863	-0.3802	-0.06728	-0.13522	-0.12931	-0.19687	-0.25707	-0.31309
0.00037604	1.05252	1.00459	0.888419	0.81814	0.2705	-0.02882	-0.06059	-0.11326	-0.12664	-0.19436	-0.25623	-0.31309
0.000399604	0.50377	0.19943	0.04392	-0.03383	-0.12915	-0.15507	-0.19439	-0.206007	-0.206007	-0.25205	-0.28968	-0.31309
0.000406905	1.05726	1.01713	0.89172	0.86246	0.77801	0.2404	0.10997	-0.00457	-0.00457	-0.09654	-0.17848	-0.25707
0.0004157	1.05392	1.01713	0.89339	0.86078	0.77801	0.63838	0.26465	0.06315	0.06315	-0.05474	-0.15758	-0.23745
0.00042806	1.06144	1.02215	0.89924	0.86162	0.78386	0.64256	0.59992	0.22201	0.29558	0.01131	-0.10675	-0.20774
0.000445649	1.06897	1.03636	0.90927	0.86747	0.78888	0.64758	0.60995	0.54223	0.50377	0.2496	-0.03049	-0.16428
0.000485581	1.09154	1.06144	0.93018	0.88168	0.79807	0.65678	0.61413	0.54725	0.52325	0.4628	0.36832	-0.03634
0.000504834	1.09833	1.0673	0.93436	0.88921	0.7964	0.65928	0.61832	0.54641	0.52551	0.46698	0.39424	0.03305
0.000578483	1.15676	1.12917	0.99205	0.92851	0.82483	0.68353	0.63588	0.56231	0.53554	0.48956	0.4118	0.24041
0.000588948	1.16679	1.13836	1.0041	0.93439	0.82734	0.68512	0.63838	0.56146	0.54139	0.49291	0.41264	0.23957
0.000643409	1.23535	1.20441	1.06395	0.99121	0.85827	0.70443	0.65427	0.58236	0.55143	0.51297	0.42936	0.24626
0.000735158			1.18518	1.10074	0.91931	0.73955	0.69022	0.60912	0.57567	0.54056	0.45361	0.26214
0.000807179			1.31394		0.98285	0.76881	0.71614	0.61915	0.59323	0.56146	0.47534	0.27468
0.000881577					1.06228	0.80309	0.75209	0.64674	0.61079	0.58571	0.49123	0.28973
0.000955499						0.84239	0.79473	0.69106	0.63504	0.60912	0.51046
0.000984973							0.82316	0.70694	0.6434	0.61581	0.51882
0.00102								0.73453			0.52551

## Sheet: EISQ235
	Red soil leachate	3.0%stainless fiber	2.5%stainless fiber	55%graphite	2.0%stainless fiber	50%graphite	1.5%stainless fiber	1.0%stainless fiber	Common onconcrete	40%graphite	35%graphite	30%graphite
Z'（Ω）	Z''（Ω）	Z''（Ω）	Z''（Ω）	Z''（Ω）	Z''（Ω）	Z''（Ω）	Z''（Ω）	Z''（Ω）	Z''（Ω）	Z''（Ω）	Z''（Ω）	Z''（Ω）
573	-197.411	-596.548	-833.873	-887.81	-995.685	-1125.13	-1254.58	-1286.95	-1416.4	-1513.48	-2063.65	-2635.38
594	-186.624	-596.548	-866.235	-920.173	-1060.41	-1179.07	-1276.16	-1308.52	-1448.76	-1610.57	-2085.22	-2667.75
627	-154.261	-639.698	-887.81	-974.11	-1092.77	-1265.37	-1373.25	-1384.03	-1567.42	-1696.87	-2149.95	-2754.05
670	-121.899	-725.998	-974.11	-1103.56	-1179.07	-1319.31	-1437.97	-1470.33	-1664.51	-1750.81	-2279.4	-2894.28
691	-100.324	-715.21	-984.898	-1168.28	-1233.01	-1351.67	-1459.55	-1491.91	-1664.51	-1783.17	-2290.18	-2915.86
710	-57.1737	-736.785	-995.685	-1265.37	-1340.88	-1405.61	-1491.91	-1696.87	-1826.32	-1805.25	-2311.76	-2921.07
735	-14.0237	-736.785	-1017.26	-1189.86	-1308.52	-1351.67	-1437.97	-1535.06	-1718.45	-1847.9	-2344.12	-2980.58
767		-769.148	-1038.83	-1211.43	-1340.88	-1502.7	-1578.21	-1599.78	-1761.6	-1934.2	-2408.85	-2991.37
972		-909.385	-1222.22	-1437.97	-1578.21	-1750.81	-1772.38	-1804.75	-2031.28	-2203.88	-2700.11	-3422.87
1210		-909.385	-1394.82	-1589	-1793.96	-2020.5	-2052.86	-2128.37	-2333.33	-2549.08	-2969.8	-3714.13
1437		-790.723	-1545.85	-1750.81	-1955.77	-2193.1	-2279.4	-2387.27	-2603.02	-2775.62	-3228.69	-4037.76
1578		-531.823	-1589	-1772.38	-2020.5	-2268.61	-2333.33	-2462.78	-2656.96	-2829.56	-3293.42	-4102.48
1697		-477.886	-1642.93	-1826.32	-2074.43	-2333.33	-2419.63	-2581.45	-2797.2	-3023.73	-3412.08	-4264.29
2021			-1740.02	-1869.47	-2193.1	-1793.96	-2613.81	-2786.41	-3023.73	-3239.48	-3606.26	-4490.83
2367			-1783.17	-1891.05	-2236.25	-2581.45	-2786.41	-2959.01	-3196.33	-3487.59	-3897.52	-4738.94
2659			-1761.6	-1869.47	-2247.03	-2635.38	-2861.92	-3066.88	-3293.42	-3595.47	-4091.69	-4889.97
3048			-1653.72	-1761.6	-2344.12	-2635.38	-2926.65	-3196.33	-3455.23	-3757.28	-4307.44	-5030.2
3394			-1545.85	-1621.36	-2322.55	-2646.17	-2905.07	-3217.91	-3498.38	-3789.64	-4426.11	-5127.29
3751			-1276.16	-1384.03	-2009.71	-2624.6	-2905.07	-3217.91	-3498.38	-3843.58	-4587.92	-5213.59
4151			-790.723	-1017.26	-1783.17	-2559.87	-2926.65	-3196.33	-3498.38	-3973.03	-4631.07	-5202.8
4605			-736.785	-348.436	-1405.61	-2387.27	-2926.65	-3250.27	-3563.11	-4113.27	-4577.13	-5170.44
4864			-650.485	-423.948	-1222.22	-2160.73	-2635.38	-2980.58	-3617.04	-3886.73	-4458.47	-5127.29
5037				-1265.37	-866.235	-2085.22	-2624.6	-2969.8	-3584.68	-3886.73	-4501.62	-5116.5
5243					-564.186	-1761.6	-2365.7	-2786.41	-3228.69	-3746.49	-4426.11	-5202.8
5405					-661.273	-1675.3	-2290.18	-2754.05	-3131.61	-3681.77	-4415.32	-5224.38
5625						-1470.21	-2087.76	-2726.98	-3127.84	-3615.38	-4395.45	-5327.19
5917						-1199.35	-1762.73	-2661.97	-3073.67	-3572.05	-4330.44	-5587.22
6210						-679.307	-1416.03	-2423.62	-2889.49	-3528.71	-4297.94	-5587.22
6372						-755.146	-1264.36	-2282.77	-2791.98	-3507.04	-4297.94	-5478.87
6631							-744.312	-1925.24	-2542.8	-3312.03	-4157.1	-5143.01
7022							-408.451	-1047.67	-2131.09	-2889.49	-4081.26	-4633.8
7303							-310.943	-1101.84	-1903.58	-2542.8	-3983.75	-4297.94
7805								-844.66		-1081.45	-3012.94	-4016.18
8021								-930.96		-2804.58	-2807.98	-4048.54
8400												-4199.57
8551												-4221.14

## Sheet: EISZn
	Red soil leachate	3.0%stainless fiber	2.5%stainless fiber	55%graphite	2.0%stainless fiber	50%graphite	1.5%stainless fiber	1.0%stainless fiber	Common onconcrete	40%graphite	35%graphite	30%graphite
Z'（Ω）	Z''（Ω）	Z''（Ω）	Z''（Ω）	Z''（Ω）	Z''（Ω）	Z''（Ω）	Z''（Ω）	Z''（Ω）	Z''（Ω）	Z''（Ω）	Z''（Ω）	Z''（Ω）
503	-174.497	-543.624	-677.852	-879.195	-1080.54	-1214.77	-1315.44	-1516.78	-1684.56	-1919.46	-2187.92	-2557.05
570	-140.94	-610.738	-711.409	-946.309	-1114.09	-1248.32	-1382.55	-1516.78	-1684.56	-1818.79	-2288.59	-2758.39
671	-73.8255	-677.852	-744.966	-1046.98	-1147.65	-1348.99	-1516.78	-1718.12	-1852.35	-2020.13	-2355.7	-3026.85
704	-40.2685	-677.852	-778.523	-946.309	-1248.32	-1449.66	-1583.89	-1684.56	-1785.23	-1885.91	-2355.7	-2859.06
738	-40.2685	-711.409	-812.081	-1013.42	-1147.65	-1348.99	-1550.34	-1684.56	-1818.79	-1919.46	-2389.26	-3060.4
805		-778.523	-979.866	-1248.32	-1416.11	-1550.34	-1718.12	-1852.35	-2020.13	-2187.92	-2523.49	-3093.96
1140		-946.309	-1147.65	-1416.11	-1583.89	-1885.91	-2020.13	-2120.81	-2322.15	-2489.93	-3060.4	-3563.76
1442		-1013.42	-1348.99	-1617.45	-1818.79	-2053.69	-2255.03	-2422.82	-2624.16	-2825.5	-3362.42	-3832.21
1711		-946.309	-1348.99	-1718.12	-1953.02	-2255.03	-2456.38	-2624.16	-2892.62	-3127.52	-3630.87	-4100.67
2080		-812.081	-1147.65	-1751.68	-2087.25	-2389.26	-2624.16	-2892.62	-3127.52	-3328.86	-3899.33	-4369.13
2315		-543.624	-1013.42	-1751.68	-2087.25	-2355.7	-2657.72	-2926.17	-3194.63	-3395.97	-3966.44	-4503.36
2583		-308.725	-744.966	-1724.56	-2087.25	-2456.38	-2724.83	-3060.4	-3328.86	-3496.64	-4134.23	-4604.03
2852		-342.282		-1683.89	-2154.36	-2489.93	-2758.39	-3127.52	-3429.53	-3630.87	-4234.9	-4771.81
3120				-1516.78	-2087.25	-2422.82	-2892.62	-3261.74	-3496.64	-3731.54	-4369.13	-4872.48
3456				-1281.88	-1953.02	-2422.82	-2959.73	-3261.74	-3530.2	-3798.66	-4469.8	-4973.15
3691				-1013.42	-1818.79	-2389.26	-2959.73	-3295.3	-3563.76	-3832.21	-4536.91	-5040.27
3926				-744.966	-1718.12	-2288.59	-2859.06	-3295.3	-3630.87	-3832.21	-4570.47	-5040.27
4882					-990.358	-1793.03	-2428.49	-3063.82	-3598.94	-3799.5	-4535.28	-5103.85
5117					-722.017	-1558.03	-2260.37	-2962.71	-3464.27	-3798.72	-4534.39	-5103.06
5238					-721.681	-1524.47	-2193.25	-2895.48	-3464.04	-3798.49	-4500.61	-5069.17
5585						-1155.23	-1857.57	-2760.58	-3262.14	-3763.82	-4399.38	-5168.39
5752						-1188.12	-1723.24	-2693.14	-3161.25	-3729.81	-4331.82	-5234.61
5919						-920.001	-1689.23	-2659.13	-3127.36	-3729.25	-4230.93	-5267.6
6321								-2189.56	-2958.9	-3661.25	-4129.58	-5367.38
6387								-2122.56	-2925.12	-3594.02	-4095.69	-5467.15
6454								-2824.57	-1955	-5500.15	-4028.47	-3560.24
6555								-3994.8	-2757.23	-1820.77	-3493.01	-717.095
6588								-3459.57	-1887.66	-4028.13	-717.095	-5566.48
6755									-3425.45	-1619.43	-2522.44	-5431.92
6856									-2421.89	-1518.76	-4027.12	-5364.92
6889									-3391.67	-2455.22	-5364.92	-1485.21
7023									-2320.99	-1417.98	-3257.33	-5197.13
7090									-5096.69	-3223.67	-3992.9	-2220.21
7190									-3992.67	-3189.89	-2153.1	-948.971
7257									-3189.77	-948.971	-2152.98	-4962.35
7424									-3122.33	-2118.98	-847.854	-4660.56
7525									-3055.1	-847.742	-3924.55	-4593.45
7725									-4258.44	-3790.21	-2418.87	-813.403
8127										-1982.85	-3956.1	-3353.98
8150										-3454.65	-2016.52	-3989.77
8193										-3320.42	-1915.74	-3888.98
8260										-1882.29	-3888.98	-3253.31
8394										-1781.74	-3018.75	-3754.42
8528										-1379.5	-2784.07	-3653.64
8729										-3586.19	-2682.96	-810.047
8929											-3552.41	-776.378
8996											-675.82	-3485.18
9063											-575.262	-3518.29
9163											-3484.74	-575.262
9397											-474.368	-3484.51
											-3617.4	-407.479
